# Supplementary material for: Evolution under strong balancing selection: how many codons determine specificity at the female self-incompatibility gene SRK in Brassicaceae?
Source: BMC Evol Biol. 2007 Aug 6;7:132. doi: 10.1186/1471-2148-7-132 (PMC2045110; doi:10.1186/1471-2148-7-132)
Supplement: Additional file 1 — Sequence alignment. AhSRKx, AlSRKx, BoSRKx and BrSRKx refer to haplotype x in A. halleri, A. lyrata, B. oleraceae and B. rapa, respectively. Codon positions in the text are given in comparison with the full BoSRK60 (start codon = 1). Hypervariable regions HVR1, HVR2, HVR3, and CVR established by Nishio and Kusaba (2000) correspond to residues 205–220, 270–306, 328–343, and 413–423, respectively. [file 1471-2148-7-132-S1.txt]

>Bosrk60
ATGAAAGGTGTACGAAACATCTATTACCATTCTTACACC---TGCTTCTTCCTCGTCTTC
GTTGTCTTGATTCTATTTCATCCTGCACATTCGATCTATCTCAACATTTTGTCATCTACA
GAAACTTTTACCATCTCAGGCAACAGAACACTTGTATCTCCTGGTGATGTCTTCGAGCTC
GGTTTCTTCAAAACCACCTCAAGTTCT------------CGTTGGTATCTCGGGATATGG
TACAAGAAAGTCTACTTCAGAACGTATGTATGGATTGCCAACAGAGATAACCCTCTCTCC
AGTTCCATTGGAACCCTCAAAATCTCCAACATGAACCTTGTCCTCCTTGATCACTCCAAT
AAATCTGTTTGGTCGACGAATCTTACTAGAGGAAATGAGAGATCTCCGGTGGTGGCAGAG
CTTCTCGCTAACGGAAACTTCGTGATGCGATTCTCCAATAACAACGACGAAAATGAATTC
TTGTGGCAAAGTTTTGATTTCCCTACAGATACTTTGCTTCCAGAGATGAAACTGGGTTAC
AACCTCAAAACAGGGCTGAACAGAATCCTTACAGCATGGAGAAATTTAGATGATCCCTCC
AGCGGGGATTACTATTACAAGCTCGAA---AAACGAGAA---CTTCCTGAGTTCTATGTA
TTGAGA------------AACGGC---TTCGAAATCCACAGGAGCGGTCCATGGAATGGA
GTCCGATTTAGTGGCATACCAGAGAACCTAAAGTTGAGT------TACATGGTGTACAAT
TTCACAGAGAACAGTGAGGAGGTTGCTTATACATTTCGAATGACCAACAGCAGCATCTAC
TCGAGACTGAAAGTAAGTTCCGACGGGTATTTGCAGCGATTGACGTTGATCCCAAAATCA
ATTCTTTGGAACTTGTTCTGGTCTTCACCAGTGGATATCCGGTGCGATGTGTACAAGGTT
TGTGGGCGT---TACTCTTATTGTGACGGGAACACATCACCGTTATGTAACTGTATCCAA
GGGTTTGATCCCTGGAATATGGAGCAGTGGAATATGGGAGAGGCGGCAAGTGGGTGTATA
AGGAGGACGCCGCTGAGATGCAGT---GATGATGGTTTTACCAGGATGAGGAGGATGAAG
TTGCCCGAGACT---ACGAATGCGATTGTC---GACAGAAGTATTGGTGTGAAAGAATGT
GAGAAGAGGTGCCTTAGCGATTGTAATTGTACCGCGTTTGCAAATGCGGATATCCGTAAT
GGTGGGACGGGTTGTGTGATTTGGACCGGAGAGCTCGAGGATATCCGGACTTACTAT---
------GATGACGGTCAAGATCTTTATGTCAGATTGGCTGCCGCTGATCTTGTT------
------------------------------------------------AAAAAGAGAAAC
GCGAATTGGAAAATCATAAGTTTGATTGTTGGAGTTACTGTTGTTCTGCTTCTGCTTCTT
CTG------ATCATGTTCTGCCTTTGGAAAAGGAAACAAAATCGAGCAAAAGCAATGGCA
ACATCTATTGTC---------------------AATCAACAGAGAAACCAAAAT---GTA
CTTATGATGAACGGGATGACACAATCAAACAAGAGACAG---------TTGTCAAGAGAG
AACAAAGCTGATGAATTCGAACTTCCATTGATAGAGTTGGAAGCTGTTGTCAAAGCCACC
GAAAATTTCTCCAATTGTAACGAACTTGGCCAAGGTGGTTTCGGTATTGTTTACAAG---
------------GGTATGCTT---GACGGGCAAGAAGTTGCGGTAAAAAGGCTATCAAAG
ACATCACTTCAAGGGATTGATGAGTTTATGAATGAGGTGAGATTGATCGCAAGGCTTCAG
CATATAAATCTTGTCCGAATTCTTGGCTGTTGCATTGAAGCGGACGAGAAGATTCTGATA
TATGAGTATTTGGAAAATTCAAGCCTGGATTATTTTCTCTTCGGA------------AAA
AAACGAAGCTCTAAC---TTAAATTGGAAGGACAGATTCGCCATTACAAATGGTGTTGCT
CGAGGGCTTTTATATCTTCATCAAGACTCACGGTTTAGGATAATCCACAGGGATTTGAAA
CCAGGTAACATTTTGCTTGATAAATATATGATCCCAAAGATCTCGGATTTTGGGATGGCT
AGAATCTTTGCAAGGGACGAAACTCAAGCTATGACAGACAATGCGGTCGGAACTTACGGC
TACATGTCTCCGGAGTACGCAATGGATGGGGTAATCTCGGAAAAAACAGATGTTTTCAGT
TTTGGAGTCATAGTTCTTGAAATTGTTAGTGGAAAAAGGAATAGAGGATTCTACCAGGTG
AACCCTGAAAACAATCTTCTAAGCTATGCATGGAGTCATTGGGCGGAGGGAAGAGCGCTA
GAAATCGTAGATCCAGTCATCGTAGATTCATTGTCATCTCTGCCATCAACATTTCAACCA
AAAGAAGTCCTAAAATGCATACAAATTGGTCTATTGTGTATTCAAGAACGTGCGGAGCAC
AGACCAACGATGTCGTCGGTGGTTTGGATGCTTGGAAGTGAAGCAACAGAGATTCCTCAG
CCTAAACCGCCAGTTTACTGTCTCATAGCAAGTTATTATGCAAATAATCCTTCCTCAAGT
AGGCAATTCGACGACGATGAATCCTGGACGGTGAACAAGTACACCTGCTCAGTCATTGAT
GCCCGG
>Brsrk46   
------------------------------------------------------------
------------------------------------------------------------
------------------------------------------------------------
------------------------------------------------------------
------------------------------------------------------------
------------------------------------------------------------
------------------------------------------------------------
------------------------------------------------------------
------------------------------------------------------------
------------------------------------------------------------
------------------------------------------------------------
------------------------------------------------------------
---------------ATACCAGAGGACCAAAAGTCAAGT------TACATGATGTACAAT
TTCACAGATAATAGTGAGGAGGTCGCTTATACATTTGTAATGACCAACAACGGCATCTAC
TCGAGATTAAAATTAAGTTCCGATGGGTATTTGGAGCGACTGACGTGGGCTCCGTCATCA
GGGGCATGGAACGTGTTCTGGTCTTCTCCG---AACCACCAGTGCGATATGTACAGGATG
TGTGGGACT---TACTCTTACTGTGACGTGAACACATCACCGTCATGTAACTGTATCCCA
GGGTTCAATCCCAAGAACCGGCAGCAGTGGGATCTGAGAATCCCAATAAGTGGGTGTAAA
AGGAGGACACGGCTGAGCTGCAAT---GGAGATGGTTTTACAAGGATGAAGAATATGAAG
TTGCCAGACACT---ACGATGGCGATTGTC---GACCGCAGTATGGGTGTGAAAGAATGT
GAGAAGAGGTGTCTTAGCGATTGTAATTGTACCGCGTTTGCAAATGCGGATATCCGGAAT
GGTGGGACGGGTTGTGTGATTTGGACTGGAGAGCTTGAGGATATGAGGAATTATGCT---
------GAGGGTGGTCAAGAACTTTATGTCAGATTGGC-
>Bcsrk8    
------------------------------------------------------------
------------------------------------------------------------
------------------------------------------------------------
------------------------------------------------------------
------------------------------------------------------------
------------------------------------------------------------
------------------------------------------------------------
------------------------------------------------------------
------------------------------------------------------------
------------------------------------------------------------
------------------------------------------------------------
------------------------------------------------------------
---------------ATACCAGAGGACCAAAAGTTGAGT------TACATGGTGTACAAT
TTCACAAAGAATAGTGAGGAGGTTGCTTATACATTTCGAATGACCAACAACAGCTTCTAC
TCGAGATTGACAATAAATTCTGAAGGGTATTTGGAGAGACTGACGTGGGCTCCGTCATCA
GTAGTATGGAACGTGTTCTGGTCTTCTCCT---AACCATCAGTGCGATATGTACAGGATG
TGTGGGCCT---TACTCTTACTGTGACGTGAACACATCACCGTCCTGTAACTGTATCCAA
GGGTTCAATCCCGGGAATGTACAGCAGTGGGCTCTGAGAAACCAAATAAGTGGGTGTAAA
AGGAGGACGCGGCTGAGCTGCAAT---GGAGATGGTTTTACCAGGATGAAGAATATTAAG
TTGCCAGACACT---AGGATGGCGATTGTC---GACCGAAGTATTGGTTTGAAAGAATGT
GAGAAGAGGTGCCTTAGCGATTGTAATTGTACCGCGTTTGCAAATGCGGATATCCGGAAT
CGTGTGACGGGTTGTGTGATTTGGACTGGAGAGCTTGAGGATATGCGGAATTATGCT---
------GAGGGTGGTCAAGATCTTTATGTCAGATTGGC-
>Bosrk13   
------------------------------------------------------------
------------------------------------------------------------
------------------------------------------------------------
------------------------------------------------------------
------------------------------------------------------------
------------------------------------------------------------
------------------------------------------------------------
------------------------------------------------------------
------------------------------------------------------------
------------------------------------------------------------
------------------------------------------------------------
------------------------------------------------------------
---------------ATACCAGAGGACCAAAGATTGAGT------TACATGGTGTACAAT
TTCACAGAGAATAGAGAGGAGGTCGCTTATACATTTCAAATGACCAACAACAGCTTCTAC
TCGATACTAACAATAAGTTCCACGGGGTATTTTCAGCGACTGACGTGGGCTCCGTCATCA
GTGGTATGGAACGTGTTCTGGTCTTCTCCT---AACCACCAGTGCGATATGTACAGGATA
TGTGGGCCT---TACACTTACTGTGACGTGAACACATCACCGTCATGTAATTGTATCCAA
GGGTTCAATCCCGAGAATGTGCAGCAGTGGGCTCTGAGAATCCCAATAAGTGGGTGTAAA
AGGAGGACGCGGCTGAGCTGCAAT---GGAGATGGTTTTACCAGGATGAAGAATATGAAG
TTGCCAGACACT---ACGATGGCTATTGTC---GACCGGAGTATTGGTGTGAAAGAATGT
AAGAAAAGGTGCCTTGGCGATTGTAATTGTACCGCGTTTGCAAATGCGGATATCCGGAAT
GGTGGGACGGGTTGTGTGATTTGGACTGGAGAGCTTGCGGATATCCGAAATTATGCT---
------GACGGTGGTCAAGATCTTTATGTCAGATTGGC-
>Brsrk12   
------------------------------------------------------------
------------------------------------------------------------
------------------------------------------------------------
------------------------------------------------------------
------------------------------------------------------------
------------------------------------------------------------
------------------------------------------------------------
------------------------------------------------------------
------------------------------------------------------------
------------------------------------------------------------
------------------------------------------------------------
------------------------------------------------------------
---------------ATACCAGAGGACCAAACGTTGAGT------TACATGGTGTACAAT
TTCACAGAGAATAGTGAGGAGGTTGCTTATACATTTCGAATGACCGACAACAGCATTTAC
TCGAGAATTCAATTAAGTCCAGAAGGGCTTTTGGAGCGACTGACGTGGACTCCGACATCA
GGGACATGGAACTTGTTCTGGTCTGCACCAGTGGATATCCAGTGCGATGTGTACATGACG
TGTGGGCCT---TACGCTTACTGTGACGTGAACACATCACCGGTGTGTAACTGTATCCAA
GGGTTCATGCCCTTTGATATGCAGCAGTGGGCTCTGAGAGACGGGACAGGTGGGTGTATA
AGGAGGACGCGGCTGAGCTGCAGT---AGTGATGGTTTTACCAGGATGAAGAATATGAAG
TTGCCAGACACT---AAGATGGCGATTGTC---GACAGGAGTATTGATGTGAAAGAATGT
GAGAAGAGGTGCCTTAGCGATTGTAATTGTACCGCGTTTGCAAATGCGGATATCCGAAAT
GGTGGGACGGGTTGTGTGACTTGGACCGGAGAGCTTGAGGATATCCGGAATTACATT---
------GGCAACGGTCAAGATCTTTATGTCAGATTAGC-
>Brsrk22   
------------------------------------------------------------
------------------------------------------------------------
------------------------------------------------------------
------------------------------------------------------------
------------------------------------------------------------
------------------------------------------------------------
------------------------------------------------------------
------------------------------------------------------------
------------------------------------------------------------
------------------------------------------------------------
------------------------------------------------------------
------------------------------------------------------------
---------------ATACCAGGGGATCAATATTTGAGT------TACATGGTGTACAAT
TACACAGAGAATAGTGAGGAGGTTGCTTATACATTTCGAATGACCACCCACAGCATCTAC
TCGAGATTGAAAATAAGTTCTAAAGGGTTTTTGGAGCGATTGACGTGGACCCCGACATCA
ATTGCATGGAACTTGATCTGGTATTTACCAGTGGAAAACCAGTGCGATGTGTACATGGTT
TGTGGGGTT---TACTCTTACTGTGACGAGAACACATCACCGATGTGTAACTGTATCCAA
GGGTTCATGCCCTTGAATGAGCAGCGATGGGATCTGAGAGACTGGTCAAGCGGGTGCACA
AGGAGGACGCGGCTTAGCTGCAGT---GGTGATGGATTTACAAGGATGAGGAAGATGAAG
TTGCCAGAGACT---AAGATGGCGAATGTC---TACAGGAGTATCGGAGTGAAAGAATGT
GAGAAGAGGTGCCTTAGCGATTGTAATTGTACCGCATTTGCAAATGCGGATATCCGGAAT
GGTGGGACGGGTTGTGTGATTTGGACCGGGCGGCTTGACGATATCCGGAATTACTAT---
------GCTGACGGTCAAGATCTTTATGTCAGATTGGC-
>BnsrkW1   
------------------------------------------------------------
------------------------------------------------------------
------------------------------------------------------------
------------------------------------------------------------
------------------------------------------------------------
------------------------------------------------------------
------------------------------------------------------------
------------------------------------------------------------
------------------------------------------------------------
------------------------------------------------------------
------------------------------------------------------------
------------------------------------------------------------
---------------ATACCAGAGGACCAAAAGTTGAGT------TACATGGTGTACAAC
TTCACAGATAATAGTGAGGAGGCTGCTTATACATTTCGAATGACCGACAAGAGCATCTAC
TCGAGATTGATAATAAGTAACGATGAGTATTTGGCGCGACTAACGTTCACTCCGACATCA
TGGGAATGGAACTTGTTCTGGACTTCACCAGAGGAGCCGGAGTGCGATGTGTACAAGACT
TGTGGGTCT---TATGCTTACTGTGACGTGAACACATCACCAGTGTGTAACTGTATCCAA
GGTTTCAAGCCCTTCAATATGCAGCAGTGGGAACTGAGAGTCTGGGCAGGTGGGTGTATA
AGGAGGACGCGGCTTAGCTGCAAT---GGAGATGGTTTTACCAGGATGAAAAATATGAAG
TTGCCAGAAACT---ACGATGGCTATTGTC---GACCGCAGTATTGGTCGGAAAGAATGT
AAGAAGAGGTGCCTTAGCGATTGTAATTGTACCGCGTTTGCAAATGCGGATATCCGGAAT
GGTGGGTCGGGTTGTGTGATTTGGACAGGAGAGCTTGAGGATATCCGGAATTACTTT---
------GATGACGGTCAAGATCTTTATGTCAGATTGGC-
>Bosrk23B  
------------------------------------------------------------
------------------------------------------------------------
------------------------------------------------------------
------------------------------------------------------------
------------------------------------------------------------
------------------------------------------------------------
------------------------------------------------------------
------------------------------------------------------------
------------------------------------------------------------
------------------------------------------------------------
------------------------------------------------------------
------------------------------------------------------------
---------------ATGCCAGAGGACCAAAAATTGAGT------TACATGGTGTACAAT
TTCACACAGAATAGTGAGGAGGTCGCTTATACATTTCTAATGACCAACAACAGCATCTAC
TCGAGATTGACAATAAGCTCCTCAGGGTATTTTGAGCGACTGACGTGGAATCCGTCATCA
GAGACCTGGAACGTGTTCTGGTCTTCTCCAGAGGACCTCCGGTGCGATGTGTACAAGATT
TGTGGGGCT---TACTCTTACTGTGACGTGAACACATCACCGGTGTGTAACTGTATCCAA
GGGTTCGATCCCTGGAACGTGCAGGAGTGGGATCTGAGAGCCTGGTCAGGTGGATGTATA
AGGAGGACGCGGCTTAGCTGCAGC---GGAGATGGTTTTACCAGGATGAAGAATATGAAG
TTGCCAGAAACT---ACGATGGCTATTGTC---GACCGCAGTATTAGTCTGAAAGAATGT
AAGAAGAGGTGCCTTAGCGATTGTAATTGTACCGCTTTTGCGAATACAGATATCCGGAAT
GGTGGGTCGGGTTGTGTGATTTGGACGGAACTCCTTGAGGATATCCGGACTTACTTT---
------ACTAACGGTCAAGATCTTTATGTCAGATTGGC-
>Brsrk9t   
------------------------------------------------------------
------------------------------------------------------------
------------------------------------------------------------
------------------------------------------------------------
------------------------------------------------------------
------------------------------------------------------------
------------------------------------------------------------
------------------------------------------------------------
------------------------------------------------------------
------------------------------------------------------------
------------------------------------------------------------
------------------------------------------------------------
---------------ATACCAGAGGAACAACAGTTGAGT------TACATGGTTTACAAT
TTCACAGAGAATAGTGAGGAGGTCGCTTATACATTTCTAGTGACCAACAACAGCATCTAC
TCAAGATTGACAATAAATTTCTCAGGGTTTTTTGAGCGACTGACATGGACTCCGTCATTA
GTGATATGGAACCCAATCTGGTCTTCTCCAGCGAGCTTCCAGTGCGATCCGTACATGATT
TGTGGGCCT---GGCTCTTACTGTGACGTGAACACATTACCGTTGTGTAATTGTATCCAA
GGGTTCAAGCCCTTGAATGTGCAAGAGTGGGATATGAGAGATCACACACGTGGTTGTATA
AGGAGGACGCGGCTGAGCTGCAGA---GGAGATGGTTTTACCAGGATGAAGAATATGAAG
TTGCCAGAAACT---ACGATGGCTACTGTC---GACCGCAGTATTGGTGTGAAAGAATGT
GAGAAGAAGTGCCTTAGCGACTGTAATTGTACCGCGTTTGCAAATGCGGATATCCGGGAT
GGTGGGACGGGTTGTGTGATTTGGACCGGACGGCTTGACGATATGCGGAATTATGCT---
------GTCAGTGGTCAAGATCTTTATGTCAGATTGGC-
>Bosrk6    
------------------------------------------------------------
------------------------------------------------------------
------------------------------------------------------------
------------------------------------------------------------
------------------------------------------------------------
------------------------------------------------------------
------------------------------------------------------------
------------------------------------------------------------
------------------------------------------------------------
------------------------------------------------------------
------------------------------------------------------------
------------------------------------------------------------
---------------ATACCAGAGGACCAAAAGCTGAGT------TACATGGTGTACAAT
TTCATAGAGAATAATGAAGAGGTCGCTTATACATTCCGAATGACCAACAACAGCTTCTAC
TCGAGATTGACACTAATTTCCGAAGGGTATTTTCAGCGACTGACGTGGTATCCGTCAATA
AGGATATGGAACAGGTTCTGGTCTTCTCCAGTGGACCCCCAGTGTGATACTTACATAATG
TGTGGACCT---TACGCTTACTGTGACGTGAACACATCACCGGTTTGTAACTGTATCCAA
GGGTTCAATCCCCGGAATATACAGCAGTGGGATCAGAGAGTCTGGGCAGGTGGGTGTATA
AGGAGGACGCAGCTTAGCTGCAGT---GGAGATGGTTTTACCAGGATGAAGAAGATGAAG
TTGCCAGAAACT---ACGATGGCGACTGTC---GACCGTAGTATTGGTGTGAAAGAATGT
AAGAAGAGGTGCATTAGCGATTGTAATTGTACCGCTTTTGCAAATGCAGATATCCGGAAT
GGTGGGTCGGGTTGTGTGATTTGGACCGAACGCCTTGAGGATATCCGGAATTACGCTACT
GACGCTATTGACGGTCAAGATCTTTATGTCAGATTGGC-
>Bosrk3    
------------------------------------------------------------
------------------------------------------------------------
------------------------------------------------------------
------------------------------------------------------------
------------------------------------------------------------
------------------------------------------------------------
------------------------------------------------------------
------------------------------------------------------------
------------------------------------------------------------
------------------------------------------------------------
------------------------------------------------------------
------------------------------------------------------------
---------------ATACCAGATGACCAAAAGTTGAGT------TACATGGTTTACAAT
TTCACAGATAATAGTGAAGAAGTCGCTTATACATTCCGAATGACCAACAACAGCATTTAC
TCGAGACTGACAGTAAGTTTCTTAGGGCATTTTGAACGTCAGACGTGGAATCCGTCATTA
GGGATGTGGAACGCGTTCTGGTCTTTTATATTGGACTCACAGTGCGATATATACAAGATG
TGTGGGCCT---TACGCTTACTGTGACGTGAACACATCGCCGATTTGTAACTGTATCCAA
GGGTTCAATCCCTCGGATGTGGAGCAGTGGGATCGGAGATCCTGGGCAGGTGGGTGTATA
AGGAGGACGCGGCTTAGCTGCAGT---GGAGATGGTTTTACAAGGATGAAGAATATGAAG
TTGCCAGAAACT---ACGATGGCAATTGTC---GACCGCAGTATTGGTGTGAAAGAATGT
GAGAAGAAGTGCCTTAGCGACTGTAATTGTACCGCGTTTTCAAATGCGGATATCCGGAAT
GGTGGGATGGGTTGTGTGATTTGGACCGGACGGCTTGACGATATGCGGAATTACGCT---
------GCTGACGGTCAAGATCTTTATTTCAGATTGGC-
>BnsrkT2   
------------------------------------------------------------
------------------------------------------------------------
------------------------------------------------------------
------------------------------------------------------------
------------------------------------------------------------
------------------------------------------------------------
------------------------------------------------------------
------------------------------------------------------------
------------------------------------------------------------
------------------------------------------------------------
------------------------------------------------------------
------------------------------------------------------------
---------------ATACCAGATGACCAAAAATTGAGT------TACCTGGTGTACAAT
TTCACAGAGAATAGTGAAGAAGTCGTTTATACATTCCGTATGACCAACAACAGCATCTAC
TCGAAGTTGACAGTAAGTTTGTCAGGGTATTTTGAGCGACAGACGTGGAATGCGTCATTA
GGGATGTGGAACGTGTCATGGTCTCTTCCATTGCCCTCACAGTGCGATACGTACAGGAGG
TGTGGGCCT---TACGCTTACTGTGACGTGAGCACATCACCGATTTGTAACTGTATCCAA
GGGTTCAATCCCTCAAATGTGCAGCAGTGGGATCAGAGATCCTGGTCAGGTGGGTGTATA
AGGAGGACGCGGCTTAGCTGCAGT---GGAGATGGTTTTACCAGGATGGAGAATATGGAG
TTGCCAGAAACT---ACAATGGCTATTGTT---GACCGCAGTATTGGTGTGAAAGAATGT
AAGAAAAGGTGCCTTAGCGATTGTAATTGTACCGCGTTTGCAAATGCGGATGTCCAGAAT
GGTGGGACTGGTTGTATAATTTGGGCAGGAGAGCTCGAGGATATCCGGAATTACGCT---
------GCTGACGGTCAAGATCTTTATGTCAGACTGGC-
>Bcsrk45   
------------------------------------------------------------
------------------------------------------------------------
------------------------------------------------------------
------------------------------------------------------------
------------------------------------------------------------
------------------------------------------------------------
------------------------------------------------------------
------------------------------------------------------------
------------------------------------------------------------
------------------------------------------------------------
------------------------------------------------------------
------------------------------------------------------------
---------------ATACCAGAAGACCAAAAGTTGAGT------TACATGGTTTACAAT
TTCACAGAGAATAGTGAAGAGGTGGCTTATACATTCCTATTGACCAACAGCAGCATCTAC
TCGAGATTGATAGTAAGTTCAGAAGGGTATATTGAGCGACAGACGTGGAATCCGACATTA
GGGATGTGGAACGTGTTCTGGTCTTTTCCATTGGATTCACAGTGCGAATCGTACAGGATG
TGTGGGCCT---TACTCTTATTGTGACGTGAACACATCACCTGTTTGTAACTGTATACAA
GGGTTCAATCCCTCGAATGTGGAGCAGTGGGATCTGAGAAGCTGGTCAGGTGGGTGTATA
AGGAGGACGCGGGTTAGCTGTAGT---GGAGACGGTTTTACCAGGATGAAGAATATGAAG
TTGCCAGAAACT---ACGATGGCTACTGTC---GACCGCAGTATTGGTGTGAAAGAATGT
GAGAAGAAGTGCCTTAGCGACTGTAATTGTACCGCGTTTGCAAATGCGGATATCCGGAAT
GGTGGGACAGGTTGTGTGATTTGGACCGGACGGCTTGACGATATGCGGAATTACGTT---
---GCTGATCACGGTCAAGATCTTTATGTCAGACTGGC-
>Bosrk29   
------------------------------------------------------------
------------------------------------------------------------
------------------------------------------------------------
------------------------------------------------------------
------------------------------------------------------------
------------------------------------------------------------
------------------------------------------------------------
------------------------------------------------------------
------------------------------------------------------------
------------------------------------------------------------
------------------------------------------------------------
------------------------------------------------------------
---------------ATGCCAGAGGACCAAAAATTGAGT------TACATGGTGTACAAT
TTCACACAGAATAGTGAGGAGGTCGTTTATACATTCCGAATGACCAACAACAGCATCTAC
TCGAGATTGACAATAAGTTCCGAAGGGTATTTGGAGCGACTGACGTGGACTCCGTCATCA
GGGATGTGGAACGTGTTCTGGTCTTCTCCAGTGGACCTCCAGTGCGATGTGTACAAGATT
TGTGGGCCT---TACTCTTACTGTGACGTGAACACATCACCGGTGTGTAACTGTATCCAA
GGGTTCAATCCCTTGAATGTCCATCAGTGGGATCTGAGAGACGGGACAAGTGGGTGTATA
AGGAGGACGCGGCTGAGCTGCAGT---GGAGATGGTTTTACCAGGATGAAGAATAAGAAG
TTGCCAGAAACT---ACGATGGCTATTGTC---GATCACAGTATTGGTCTGAAAGAATGT
AAGAAGTGGTGTCTTAGCGATTGTAATTGTACCGCTTTTGCAAATACAGATATCCGGAAT
GGTGGAACGGGTTGTGTGATTTGGACCGAACGCCTTGAGGATATCCGGACTTACTTT---
------ACTGACGGTCAAGATCTTTATGTCAGATTGGC-
>Bosrk18   
------------------------------------------------------------
------------------------------------------------------------
------------------------------------------------------------
------------------------------------------------------------
------------------------------------------------------------
------------------------------------------------------------
------------------------------------------------------------
------------------------------------------------------------
------------------------------------------------------------
------------------------------------------------------------
------------------------------------------------------------
------------------------------------------------------------
---------------ATACCAGAGGACCAGAAGTCGAGT------TACATGGTGTACAAT
TTCACAGAGAATAGTGAGGAGGTTGCTTATTCATTTCGAATGACCAACAACAGCATTTAC
TCGAGATTGATAATAAGTTCCGAAGGGTATTTACAGCGACTGATATGGACTCCGTCAACA
AAGATATGGCAAGAGTTCTGGTCTTCTCCAGTGAGCCTCCAGTGCGATCCATACAGGATT
TGTGGGCCT---TACGCTTACTGTGACGAGAACACATCACCGGTGTGTAACTGTATACAA
GGGTTCGATCCCAAGAACCAGCAGCAGTGGGATCTGAGATCCCATGCAAGTGGGTGTATA
AGGAGGACGTGGCTGAGCTGCCGT---GGTGATGGTTTTACAAGGATGAAGAATATGAAG
TTGCCAGACACT---ACGGCGGCGATTGTC---GACCGGAGTGTTGGTGTGAAAGAATGT
GAGAAGAAATGCCTTAGCAATTGTAATTGTACTGCATTTGCAAATGCGGATATCCGGAAT
GGTGGGACGGGTTGTGTGATTTGGACCGGGGAGCTTGAAGATATCCGGAATTACGTT---
------GCTGACGGTCAAGATCTTTATGTCAGATTAGC-
>Bcsrk29   
------------------------------------------------------------
------------------------------------------------------------
------------------------------------------------------------
------------------------------------------------------------
------------------------------------------------------------
------------------------------------------------------------
------------------------------------------------------------
------------------------------------------------------------
------------------------------------------------------------
------------------------------------------------------------
------------------------------------------------------------
------------------------------------------------------------
---------------ATACCGGAGGTGCAAGGATTAAAT------TACATGGTTTACAAT
TATACGGAGAACAGTGAGGAGATCTCTTACTCGTTCCATATGACCAACCAAAGCATCTAC
TCCAGATTGACAGTCAGT---GAGTTGACACTCAATCGATTCACGTGGATCCCGCCATCA
TCTGCATGGAGCCTGTTCTGGACTTTACCAACGGAC---GTGTGCGATCCGCTTTACTTA
TGTGGATCT---TATTCTTACTGTGACCTAATTACCTCACCTAACTGTAACTGTATTAGA
GGGTTCGTTCCCAAGAACCCGCAGCAGTGGGACTTGAGAGACGGAACACAGGGGTGTGTG
AGGACGACGCAGATGAGCTGTAGT---GGAGATGGGTTTTTGCGGCTAAACAATATGAAT
TTGCCGGATACT---AAGACGGCAACTGTG---GATCGGACAATTGATGTGAAAAAATGT
GAAGAGAGGTGTCTTAGCGATTGTAACTGTACGTCGTTTGCAGCTGCGGACGTTCGAAAT
GGCGGATTAGGTTGTGTGTTTTGGACCGGAGAGCTCGTTGCGATCAGGAAATTCGCC---
------GTCGGTGGTCAAGATCTTTACGTCAGATTGAA-
>Bosrk2    
------------------------------------------------------------
------------------------------------------------------------
------------------------------------------------------------
------------------------------------------------------------
------------------------------------------------------------
------------------------------------------------------------
------------------------------------------------------------
------------------------------------------------------------
------------------------------------------------------------
------------------------------------------------------------
------------------------------------------------------------
------------------------------------------------------------
---------------ATACCGGAGGTGCAGGGATTAAAT------TACATGGTTTACAAT
TATACGGAGAACAGTGAGGAGATCGCTTACTCGTTCTATATGACCAACCAAAGCATCTAC
TCCAGATTGACAGTCAGT---GAGTTGACACTCGATCGATTGACGTGGATCCCGCCATCA
CGGGATTGGAGCCTCTTCTGGACTTTACCAACGGAC---GTGTGCGATCCGCTTTACTTA
TGTGGATCT---TACTCTTACTGTGACTTAATTACGTCACCTAACTGTAACTGTATTAGA
GGGTTCGTTCCCAAGAACCCGCAACAGTGGGACTTGAGAGACGGAACACAGGGGTGTGTG
AGGACGACGCAGATGAGCTGTGGT---AGAGATGGGTTTTTGCGGCTAAACAATATGAAT
TTGCCGGATACT---AAGACGGCAACTGTG---GATCGGACAATGGATGTGAAAAAATGT
GAAGAGAGGTGTCTTAGCGATTGTAACTGTACTTCGTTTGCTATTGCGGATGTTCGGAAT
GGAGGATTGGGTTGTGTGTTTTGGACCGGAGAGCTCGTTGCGATCAGGAAATTCGCC---
------GTCGGTGGTCAAGATCTTTACGTCAGATTGAA-
>Bosrk5    
------------------------------------------------------------
------------------------------------------------------------
------------------------------------------------------------
------------------------------------------------------------
------------------------------------------------------------
------------------------------------------------------------
------------------------------------------------------------
------------------------------------------------------------
------------------------------------------------------------
------------------------------------------------------------
------------------------------------------------------------
------------------------------------------------------------
---------------ATACCGGAGGTGCAAGGATTAAAT------TACATGGTTTACAAT
TATACGGAGAACAGTGAGGAGATCGCTTACTCGTTCCATATGACCAACCAAAGCATCTAC
TCCAGATTGACACTCACT---GAGTTCACACTCGATCGATTCACGTGGATCCCGCCATCA
TGGGGATGGAGCCTGTTCTGGACTTTACCAACGGAC---GTGTGCGATCCGCTTTACTTA
TGTGGATCT---TATTCTTACTGTGACCTAATTACGTCACCTAACTGTAACTGTATTAGA
GGGTTCGTTCCCAAGAACCCGCAGCAGTGGGACTTGAGAGACGGAACACAGGGGTGTGTG
AGGACGACGCAGATGAGCTGTAGT---GGAGATGGGTTTTTGCGGCTAAACAATATGAAT
TTGCCGGATACT---AAGACGGCGACTGTG---GATCGGACAATTGATGTGAAAAAATGT
GAAGAGAGGTGTCTAAGTGATTGTAACTGTACGTCGTTTGCTATTGCGGATGTTCGAAAC
GGCGGATTGGGTTGTGTGTTTTGGACCGGAGAGCTCATTGCGATCAGGAAATTCGCC---
------GTCGGTGGTCAAGATCTTTACGTCAGATTAGA-
>Bosrk15   
------------------------------------------------------------
------------------------------------------------------------
------------------------------------------------------------
------------------------------------------------------------
------------------------------------------------------------
------------------------------------------------------------
------------------------------------------------------------
------------------------------------------------------------
------------------------------------------------------------
------------------------------------------------------------
------------------------------------------------------------
------------------------------------------------------------
---------------ATACCGGAGGTGCAAGGATTAAAT------TACATGGTTTACAAT
TATACGGAGAACAGTGAGGAGATCGCTTACACGTTCCATATGACCAACCAAAGCATCTAC
TCCAGATTGACAGTCACT---GACTATGCACTCAATCGATACACGCGGATCCCGCCATCA
TGGGGATGGAGCATGTTCTGGAGTTTACCAACGGAC---GTGTGCGATTCTCTTTACTTC
TGTGGATCT---TATTCTTACTGTGACCTAAACACGTCACCTTACTGTAACTGTATTAGA
GGGTTCGTTCCCAAGAACCGGCAGCGGTGGGACTTGAGAGACGGATCACATGGGTGTGTG
AGGAGGACTCAGATGAGCTGTAGT---GGAGATGGGTTTTTGCGGCTAAACAATATGAAG
TTGCCGGATACT---AAGACGGCGACTGTG---GATCGGACAACTGATGTGAAAAAATGT
GAAGAGAAGTGTCTTAGCGATTGTAACTGTACGTCGTTTGCGACTGCAGATGTTCGAAAC
GGCGGATTGGGTTGTGTGTTTTGGACCGGAGATCTCGTTGAGATCCGGAAACAAGCC---
------GTCGTTGGTCAAGATCTTTACGTCAGATTGAA-
>AhSRK01   
------------------------------------------------------------
------------------------------------------------------------
------------------------------------------------------------
------------------------------------------------------------
------------------------------------------------------------
------------------------------------------------------------
------------------------------------------------------------
------------------------------------------------------------
------------------------------------------------------------
------------------------------------------------------------
------------------------------------------------------------
------------------------------------------------------------
---------------ATGCCGGAAATGGGAAAATCGGAT------TACGTGATTTACAAT
TTCACGGAGAACAATGAGGAGGTTTCTTTCACGTTCTTAATGACCAGCCAAAACACCTAC
TCAAGATTGAAGCTGAGTGACAAAGGGGAATTTGAGCGATTCACGTGGATTCCTACATCA
TCGCAGTGGAGCCTGTCATGGTCTTCACCAAAAGACCAG---TGTGATGTGTACGATCTG
TGTGGGCCT---TACAGCTACTGTGATATTAATACGTCACCTATTTGTCATTGTATCCAA
GGGTTCGAGCCCAAGTTCCCAGAG---TGGAAGTTGATAGACGCGGCGGGTGGGTGTGTG
AGGAGGACACCGTTGAATTGCGGG---AAAGACAGGTTTTTGCCGCTTAAGCAAATGAAG
TTGCCCGATACT---AAGACAGTGATTGTG---GACAGGAAGATTGGGATGAAAGACTGT
AAGAAGAGGTGCCTTAACGATTGTAATTGTACGGCCTATGCGAATACT------GACATT
GGCGGGACGGGTTGTGTAATGTGGATCGGAGAGCTTTTGGATATTCGGAACTACGCT---
------GTCGGC---------------------------
>AhSRK02   
------------------------------------------------------------
------------------------------------------------------------
------------------------------------------------------------
------------------------------------------------------------
------------------------------------------------------------
------------------------------------------------------------
------------------------------------------------------------
------------------------------------------------------------
------------------------------------------------------------
------------------------------------------------------------
------------------------------------------------------------
------------------------------------------------------------
---------------ATACCGGATATGCATCTATTGGAC------GACCTTATGTATAAT
TTCACAGAGAATAGAGAGGAGGTCGCTTACAGTTTCCGACTAACCAACCACAGCGTCTAC
TCTAGACTCACAATAAATTCTGATGGGTTATTACAGCGATTTGAGTGGGTTCCCGAAGAC
CAAGAATGGACAATCTTCTGGTCTACACTAAAGGACAGT---TGTGATATATATAACAGT
TGTGGTCCC---TACGCTTATTGTGACGTGAGCACATCACCAGCCTGTAACTGTATCGAA
GGGTTCCAACCGCCGTACCCGCAAGAGTGGGCGCTCGGAGACGTGACAGGTAGATGTCAA
AGAAAGACGAAGTTGAGCTGCATT---GGAGATAAGTTTATACGGCTGAGTAATATGAAG
TTGCCGCCTACT---ACGGAGGTGATTGTG---GACAAGAGAATTGGGTTTAAAGATTGT
GAAGAGAGATGCACTAGTAATTGTAATTGTTTGGCGTTTGCGAATACTGATATTCGAAAT
GGTGGTTCAGGCTGTGTGATTTGGATTGAAGAATTTGTGGATATCC--------------
---------------------------------------
>AhSRK03
------------------------------------------------------------
------------------------------------------------------------
------------------------------------------------------------
------------------------------------------------------------
------------------------------------------------------------
------------------------------------------------------------
------------------------------------------------------------
------------------------------------------------------------
------------------------------------------------------------
------------------------------------------------------------
------------------------------------------------------------
------------------------------------------------------------
---------------ATACCAGAGATGGAAAGATGGAAGTTCGTTAACATTGTTTACAAT
TTCACGGAGAACAAAGAGGATATCGCCTTCACTTTTAGAGTTACCACCCCAGATGTCTAC
GCGAAATTGACAATGAGATTCGACGGGTTTTTAGAACTATCCACGTGGGATCCGGAAATG
TTGGAATGGAACGTGTTCTGGGTTACATCGACAAGCGAT---TGTGATATTTACATGGGG
TGCACTCCT---TATAGCTTCTGTGACATGAACACAACGCCAAAGTGTAATTGTATCAAA
GGTTTTGAGCCGAGTAACCCTCAGGGAGGAGCAATGAATAACACATCCACTGAGTGTGTA
AGGAAGACGCAATTAAATTGCAAA---GGAGATGGATTTTACTGGCTGAGGAATATGAAG
CTGCCGGAAACA---TCGGGTGCTATTGTG---GACAAGAGGATTGGGTTAAAGGAATGT
GAGGAGAGGTGCATTGAGAATTGTAACTGTACTGCGTTTGCTAATACGAATATCCAAGAT
GGTGGGTCGGGTTGTGTGCTTTGGACTCGCGAGCTCGCCGATATTCGGAGATATGTC---
------GATGCG------------------------------------------------
-------------------------------TTACAGAGAACGGCAACAACAACAGTAGG
AAAACTAGGACAATAATAGGTCTGAGTGTTGGAGCCACT---------GCCTTGATTGTT
CTCAGTTTTACCATCTTCTTCTTTTGG---AGGAAACATAAGCAAGCAAGAGGTATTGCA
CTATATACTGTG---------------------------------------------TGT
CTGAAT---AAAACAGAGTGCGGACAGACAGGGGGACGCCTAAAT---TTGCTAGACACA
ACAGACGATGATGATCTCAAACTGCCATTGATGGAATATGACGTTGTTGCCATGGCGACC
AATGATTTCTCCATCAGCAACAAGCTCGGTGAAGGCGGATTCGGCACAGTTTACAAG---
------------GGAAGGTTAATTGACGGTGAAGAGATTGCGGTGAAAAAACTATCGGAT
GTGTCAACTCAAGGGACCAATGAGTTCAGAACTGAGATGATTCTGATTGCAAAGCTTCAA
CACATTAATCTTGTCCGACTTCTTGGTTGTTTTGCCGACGAGGACGATAAGATTTTGGTC
TATGAATACTTGGAAAAGCTAAGCCTGGATTACTATATCTTCGAC------------GAA
ACCAAAAGGN-----NGAGCTAAATGGCAGACGAGATTCAACATCATCAATGGTATTGCG
CGAGACT-----------------------------------------------------
------------------------------------------------------------
---------------------------------------------------------
>AhSRK04
------------------------------------------------------------
------------------------------------------------------------
------------------------------------------------------------
------------------------------------------------------------
------------------------------------------------------------
------------------------------------------------------------
------------------------------------------------------------
------------------------------------------------------------
------------------------------------------------------------
------------------------------------------------------------
------------------------------------------------------------
------------------------------------------------------------
---------------ATTCCGGAGATGCAACAATGGGAC------GATATTATCTACAAC
TTCACGGAGAATAGAGACGAGGTCGCCTACACTTTCCGAGTAACCGAACACAACTTCTAC
TCAAGATTGACAATAAATACCGTAGGACGTTTAGAGGGATTCATGTGGGAACCAACACAA
CAAGAATGGAACATGTTTTGGTTTATGCCAAAAGACACT---TGTGATTTGTATGGAATT
TGTGGTCCT---TACGCTTACTGTGACATGAGCACGTCACCGGCGTGTAACTGTATCAAA
GGATTTCAACCGCTGTCCCAGCAAGAGTGGGCGTCCGGAGACGTGACAGGTAGATGTCGA
AGGAAGACACAGTTGACCTGCGGT---GAAGATAGGTTCTTTAAGCTGATGAACATGAAG
TTGCCGGCAACT---ACTGCAGCGGTTGTG---GACAAGAGAATTGGGTTGAAAGAATGT
GAAAAGAAGTGCAAGACACATTGTAACTGTACGGCGTATGCAAACTCCGATGTTCGAAAT
GGTGGTTCAGGTTGTATAATTTGGATCGGAGAGTTTCGAGATATCCGAAATTACGCT---
------GCTGAC------------------------------------------------
----------------------------------------------GGGAGAGAAGTAAT
ATTAGTGGAAAAATCATAGGTTTGATTATTGGAATCAGC---------TTAATGCTTGTT
CTGAGTTTCATCATGTACTGTTTTTGGAAAAAGAAACAGAGGCGAGCAAGAGCAACCGCA
GCACCTATCGGG---------------------TATAGAGACAGAATTCAAGAATCAATT
ATAACC---AACGGGGTGGTAATGTCAAGTGGGAGACGC---------TTGCTTGGAGAG
AAA------GAGGACTTGGAACTTCCACTCACGGAGTTTGAAACTGTTGTCATGGCCACC
GACAATTTCTCTGATTCCAACATACTTGGACGAGGAGGTTTTGGTATTGTATACAAG---
------------GGAAGGTTACTTGACGGGCAAGAGATTGCAGTGAAAAGATTATCAGAG
ATGTCATCTCAAGGAACCAATGAGTTCAAGAACGAGGTGAGGCTAATCGCTAGGCTTCAA
CACATAAACCTTGTCCGACTTCTTAGTTGTTGCATCTACGCGGATGAGAAGATATTGATC
TATGAATACTTGGAGAATGGAAGCCTTGATTCTCATCTCTTCGAA------------ACA
ACCCAAAGCTCTAATAAGCTAAACTGGCAAACGAGATTTAACATTATTAATGGTATTGCT
CGAGGACTTTTATACCTTCACCAAGATTCAAGGTTTAAGATTATCCACAGAGATATGAAG
GCAAGCAATGTATTGCTTGATAAAAATATGACTCCAAAGATCTCGGATTTTGGGATGGCT
AGGATATTTGAAAGGGACGAGACGGAAGCTAACACCAGGAAGGTGGTCGGAACTTA-
>AhSRK05   
------------------------------------------------------------
------------------------------------------------------------
------------------------------------------------------------
------------------------------------------------------------
------------------------------------------------------------
------------------------------------------------------------
------------------------------------------------------------
------------------------------------------------------------
------------------------------------------------------------
------------------------------------------------------------
------------------------------------------------------------
------------------------------------------------------------
---------------ATGCCGGAGATGCGAGAATTAGAC------TACATGGTTTATAAT
TTCACGGAGAACAAAGAAGAGGTTGCTTACACCTTTCTAATGACCAATCACAGTGCATAC
TCGAGATTGACAGTGGCTCCCTCAGGGATATTACAACAATTCACGTGGATTTCAAAAGAA
CAGGATCGAAATCTGTTCTGGATTTCACCTAACGGCCAG---TGTGATGTGTACAGACTT
TGTGGTCCT---TACGGTTACTGCGACATTGTCACATCC---TTGTGTAACTGTATCAGA
GGATTTAAACCGAGGAATCTGAAGGCGTGGGAGTTGAGAGACGGTGTAAGTGGGTGTGTG
AGAAATACACCGCTGAGCTGCAAAGGCGGAGATAAGTTTTTGCACTTGAAGAATATGAAG
TTACCGGATACT---ACGTCGGTGATTGTG---GACAGGAGAATTGGTGTGAAAGAATGT
AAGAGGAGGTGCCTTAGTAATTGTAATTGTACGGCCGTTGCGAATGCAGATATCAGAAAT
GGCGGTTTTGGTTGTTTGATGTGGATTGGAGAACTCTTGGATATCCGGAATTATCCC---
------ACCACC---------------------------
>AhSRK06
------------------------------------------------------------
------------------------------------------------------------
------------------------------------------------------------
------------------------------------------------------------
------------------------------------------------------------
------------------------------------------------------------
------------------------------------------------------------
------------------------------------------------------------
------------------------------------------------------------
------------------------------------------------------------
------------------------------------------------------------
------------------------------------------------------------
---------------ATACCGGAGATGCAACAATGGGAC------GATATTATTTCCAAT
TTCACGGAGAATATAGAGGAGGTCGCTTACAGTTTCCGACTAACCGACCACAACTTCTAC
TCGAGATTGACAATAAGTATCGTAGGGCAATTAGAGCGATTCACGTGGGATCCGAGACAA
CGAAAATGGAACATGATATGGTCTATGCCAACGGACACG---TGTGGTGTGTTTGGAATT
TGTGGCCCT---TACACTTACTGTGACATGAGCTCGTCACCGGTATGTAACTGCATCAAA
GGGTTTCAACCTCTGTATCCGCAAGAATGGGAGTCGGGAGACGTGGCGGGTGAATGTCAA
AGGAAGACGCCACTGAATTGCGGT---AGAGATGAGTTCTTTCAGCTGATGAACATAAAG
TTACCGGCTACT---ACTGCAACGATCGTG---GACAAGAGACTTGGGGTGAAAGAATGT
GAAGAGAAGTGTAGGGAGAATTGCAATTGTACGGCGTATGCAAATATGGATATTCAAAAT
GGTGGTCCAGGTTGTGTAATTTGGATCGGAGAATTCGGGATATTCGAAAGTACACTG---
------CCGCT-------------------------------------------------
----------------------------------------------GAGAGAGAAGAAAT
ATTAGTCGAAAAATCATAGGTTTGATTGTTGGAATCAGC---------TTGCTGCTTGTT
GTGAGTTTCATCATGTACTGTTTTTGGAAAAGGAAACGCAAGCGAGCAAGAGCAACTGCA
GCCGCTATTGGG---------------------TATCCAGAGAGAATTCAAGAA---TTT
CTAACC---AATGGGATGGTAGTATCAAGCAGAGGACAC---------TTGTTTGGAGAG
AACAAAACAGAGGATTTTGAACTTCCCCTCACGGAGTTTGAAGCTGTTGTCATGGCCCCC
GACAATTTTTTTGATTCCAATATACTTGGACGAGGGGGTTTTGGTATTGTATACAAG---
------------GGAAGGTTACTTGAGGGAGAAGAGATAGCAGTGAAAAGATTATCAGAG
GTTTCATCTCAAGGGACCAATGAATTCATGAACGAAGTGAGGCTAATCGCGAGGCTTCAA
CACATAAACCTAGTCNGANTTNTTAGTTGTTGCATCTCNGCAGATGAGAAGATATTGATT
TATGAGTACTTGGAAAATGGAAGCCTTGATTCTCATCTNTTCN-----------------
------------------------------------------------------------
------------------------------------------------------------
------------------------------------------------------------
---------------------------------------------------------
>AhSRK07
------------------------------------------------------------
------------------------------------------------------------
------------------------------------------------------------
------------------------------------------------------------
------------------------------------------------------------
------------------------------------------------------------
------------------------------------------------------------
------------------------------------------------------------
------------------------------------------------------------
------------------------------------------------------------
------------------------------------------------------------
------------------------------------------------------------
---------------ATTCCAGAGATGCAACGATGGAAGAACGATGACATTGTCTACAAT
TTCACGGATAACCGAGAGGAGACCGCTTTCACTTTCCAAGACACCGATCCTCGCTTCTAC
TCCAAATTAACAATGAGTTACACAGGGTTACTGGAGCTATCTACGTGGAATCCGACAACA
CCGGGATGGGACATCATTTGGTTTTCATCAACAACCCAG---TGTGATGTGTATGAGAAA
TGTGGTCCT---TACAGTTACTGTGACACCAACACGTCACCGAAGTGTAACTGCATTAAA
GGGTTCGATCCTAGGAACCACCAGGATTGGGATTTTGGATTTGGGTGGGGTGGGTGTGCG
AGGAGGACGCCGCTGATCTGCGAA---GGAGATGAGTTCTTGCCGCTAAAGAGGATGAAG
TTGCCGGATACC---GCAGAGGTGATTGTG---GATCGTATAATTTCTTTGGAACAATGT
AAGGATAGGTGCATTAAGAATTGCAATTGTACGGCTTTTGCTAATGCGGATATACGAAAG
GGCGGGTCAGGTTGTGTAATTTGGACAGGAGTGCTCAAGGATATGCGAAATTACGTT---
------GACAAC------------------------------------------------
----------------------------------------------TGGATGAGAAAAAC
ACAAATAAAAAAATCAGAAATGTGATTGTTGGAGTCAGC---------GTTATACTTCTT
CTGAGTTTCATCATCTTCTGCTTTTGGAAAAGAAAGCAGAAGCGAGCAAAAGCAAAAGCA
ACACCTATTGTG---------------------TATCAAGAGAGGAACCAAGAT---TTG
CTAATG---AACGGGGTGGTGATAACAAGTGGTAGACACTTGTCTGACTTGTCTGAAGAA
AACATAACAGAGGATTTGGAACTTCCATTAATGGAGTTCAAAGCTGTTGTCATGGCCACC
AACAATTTCTCAGATTGCAACATACTTGGACATGGTGGTTTTGGTAGCGTTTATAAG---
------------GGAAGGTTAGCTAATGGCCAAGACATTGCGGTGAAAAGACTGTCGGAA
ATGTCACATCAAGGGACCAATGAATTCAAGAACGAGGTGAAGTTGATTGCGAGGCTNCAG
CACATAAACCTTGTTCGAATTCTTGGTGTTGCTTCGATGCTAAGAGA-------------
------------------------------------------------------------
------------------------------------------------------------
------------------------------------------------------------
------------------------------------------------------------
---------------------------------------------------------
>AhSRK08   
------------------------------------------------------------
------------------------------------------------------------
------------------------------------------------------------
------------------------------------------------------------
------------------------------------------------------------
------------------------------------------------------------
------------------------------------------------------------
------------------------------------------------------------
------------------------------------------------------------
------------------------------------------------------------
------------------------------------------------------------
------------------------------------------------------------
---------------ATACCAGAGATGCAAAGATGGAAAATCGTTAACATTTCTTACAAT
TTCACGGAGAACAAAGAGGAGGTTGCCTTCAGTTATGGAGTCACCAGCCCCAATGCCTAC
GCGAGGTTGATGATGAATTCCGATGGGTTTTTAAAACTATTCACATGGAATCCCACAACG
TCGGATTGGAACTTGTTTTGGCTTTTATCGGCAGAGGAA---TGCAATATTTACCCGAGT
TGTAATCCTACTTATACTTACTGTGACATGAACAAAACGCCTAGGTGTAACTGTATCCAA
GGATTTGAG---------CCAGGGAAGGACAGATTCGATAACAGTTTCACTGAGTGTCTA
AGGAAGACGCAGTTGAGCTGCAGA---GGAGATGGTTTTTTCATGCTGACGAAAGTTAAG
CTGCCGAATACA---TTTGGTGCTGTTGTG---GACAAGAGAATTGGGTTAAAGGAATGT
GAGGAGCGATGCATTAACAATTGTAATTGTACTGCGTTTGCAAATACCAATCTCGAAGAT
GGTGGTTCGGGTTGTGTGATGTGGACCAGGGAGCTTAACGATATTCGGACTTTTGTC---
------GATGCG---------------------------
>AhSRK09   
------------------------------------------------------------
------------------------------------------------------------
------------------------------------------------------------
------------------------------------------------------------
------------------------------------------------------------
------------------------------------------------------------
------------------------------------------------------------
------------------------------------------------------------
------------------------------------------------------------
------------------------------------------------------------
------------------------------------------------------------
------------------------------------------------------------
---------------ATACCAGAGATGCAAAGATGGAAAGACATTAACATTTCTTACAAT
TTCACGGAGAACAAAGAGGAGGTGGCCTTCACTTTTAGAGTCACCACTCCCAATGTGTAC
TCGAGATTGATAATGAATTCCGAAGGGTTTTTACAATTATCTAGGTGGAATCCGACGTTG
TCGGAATGGAACGTGTTCTGGCGTTCATCAACAAGCGAT---TGCAATGGTTACCAGAGC
TGTACTCCT---TATAGTTACTGTGACACGAACACAACGCCAAACTGTAACTGTATCAAA
GGATTTGCGCCTCAGAACCCTCAGGAGGGAGCACTAGATAACACTAACACTGAGTGTGTA
AGGAAGACGCAGTTAAGTTGCGAT---GGGGATGGATTTTTCTGGCTGAGGAATATGAAG
CCGCCAGACACA---TCCGGGGCTATTGTG---GACAAGAGAATTGGATTAAAGCAATGT
GAGGAGAGGTGCATTAAGGAATGTAACTGTACGGCGTTTTCGAATATGAATATCCAAGAT
GGTGGGAAGGGTTGTGTGATTTGGACTAAAGAGCTCGCAGATATTCGGAGATATGCG---
------GATGGA---------------------------
>AhSRK10
------------------------------------------------------------
------------------------------------------------------------
------------------------------------------------------------
------------------------------------------------------------
------------------------------------------------------------
------------------------------------------------------------
------------------------------------------------------------
------------------------------------------------------------
------------------------------------------------------------
------------------------------------------------------------
------------------------------------------------------------
------------------------------------------------------------
---------------ATACCGGAGATGGAACAATGGGAT------GATTTTATTTACAAT
TTCACGGAGAATAGGGAGGAGGTCTGTTATACTTTCCGACTAACTGACCCCAACCTCTAC
TCGAGATTGACAATAAATAGCGCCGGGAATTTAGAGCGATTCACGTGGGATCCGACACGA
GAAGAATGGAACAGGTTCTGGTTTATGCCAAAGGACGAT---TGTGATATGCATGGAATT
TGTGGTCCT---TACGCTTACTGTGACACGAGCACGTCACCGGCATGTAACTGTATCAGA
GGATTTCAACCGCTGTCTCCGCAAGAGTGGGCGTCGGGAGACGCGTCGGGTAGATGTCGA
AGGAATAGGCAATTGAATTGCGGT---GGAGATAAGTTCTTACAGTTGATGAACATGAAG
TTGCCGGATACT---ACTACAGCGACTGTG---GACAAGAGACTTGGGCTGGAAGAATGT
GAACAGAAGTGCAAGAACGATTGTAATTGTACAGCGTTTGCAAATATGGATATTCGAAAC
GGTGGTCCAGGTTGTGTGATTTGGATCGGAGAGTTTCAGGATATCCGAAAGTATGCT---
------TCCGCT------------------------------------------------
----------------------------------------------GAGAGAGAAGAAAT
ATTAGTAGAAAAATCATTGGTTTGACTGTTGGAATCAGC---------TTAATGGTTGTT
GTTACTTTCATCATTTACTGTTTTTGGAAAAGGAAACACAAGCGAGCAAGAGCAACTGCA
GCAGCTATTGGA---------------------TATCGAGAGAGAATTCAAGGA---TTT
CTAACC---AGTGGCGTGGTGGTATCAAGCAACAGACAC---------TTGTTTGGAGAT
AGCAAAACAGAGGATTTGGAACTTCCACTCACGGAGTTTGAAGCTGTTATCATGGCAACT
GACAATTTCTCTGATTCCAACATACTTGGACGAGGTGGTTTCGGTGTTGTATACAAG---
------------GGAAGGTTACTTGACGGGCAAGAGATTGCGGTGAAAAGATTATCAGAG
GTGTCATCTCAAGGGACCATTGAATTCATGAACGAGGTGAGGCTAATCGCGAGGCTTCAA
CACATAAATCTTGTCCGACTTCTTAGTTGTTGCATCCACGCGGGTGAGAAGATATTGATC
TATGAGTACTTGGAGAATGGAAGCCTTGACTCTCATCTCTTCAAT------------ATA
AACCAAAGCTCG---AAGCTAAATTGGCAAAAGAGGTTCAACATTATTAATGGTATTGCT
CGAGGACTTTTATACCTTCACCAAGATTCGCGATTTAAGATTATCCACAGAGATTTGAAA
GCAAGCAATGTCTTGCTTGATAAAAATATGACTCCAAAGATCTCGGATTTCGGAATGGCT
AGGATATTTGAAAGTGACGAGACAGAAGCTAATACCAGGAAGGTGGTCGGAACTTA-
>AhSRK11   
------------------------------------------------------------
------------------------------------------------------------
------------------------------------------------------------
------------------------------------------------------------
------------------------------------------------------------
------------------------------------------------------------
------------------------------------------------------------
------------------------------------------------------------
------------------------------------------------------------
------------------------------------------------------------
------------------------------------------------------------
------------------------------------------------------------
---------------ATGCCAGAGGCGGCACAATCAAGA------TATATGGTTTACAAT
TTCACCTATAACCCCGAGGAGGTCGCTTATACGTTCCAAATGACAGACCACAAGGTATAC
TCAAGATTGACAATGACTTCCTCAGGGTTTCTTCAGCGACTCACGTGGACTCCAACAATA
TGGGGATGGAACCAGGTCTGGTCTTTACCAACAGAGCAA---TGCGAGATGTACCAGAAG
TGTGGGCCT---TATGCTTACTGTGACACGAATACGTCTCCACTGTGTAATTGTATCAGA
GGGTTTGATCCTAAGAACCAACAGGAATGGGATTTGAGTGACGGGTCGAGTGGGTGTGTG
AGGAGGACGCGACTGAGTTGCAAC---GGAGATGGATTTCACAAGCTGAAGAAGATGAAG
TTGCCAGATACG---ACGTCAGCAATTGTG---GACTGGAAAATTGATCTGAAAGAATGT
AAGAAGAGGTGCCTTGAGAATTGTAATTGTACTGCTTTGGCGAATACAATTACCCGGGAT
GGTAGGACGGGTTGTGTGATTTGGACTGTAGAGCTTGAGGATTTGCGAAACTATGCT---
------ACCGAC---------------------------
>AhSRK12   
------------------------------------------------------------
------------------------------------------------------------
------------------------------------------------------------
------------------------------------------------------------
------------------------------------------------------------
------------------------------------------------------------
------------------------------------------------------------
------------------------------------------------------------
------------------------------------------------------------
------------------------------------------------------------
------------------------------------------------------------
------------------------------------------------------------
---------------ATGCCAGAAAAAAAACAATTAACT------TACATGGTTTACAAT
TTCACGGAGAACGAAGAGGAAGTGGCTTACACATTCTCAATGACCAACCACAGCATCCTC
TCAAGATTGACGGTGAGTTCATCTGGGACATTCAATCGATTCACGTGGATTCCACCATCA
TGGCAGTGGAACACAGTCTGGTTTTCACCCAAAGACGAC---TGCGATTTATACGAGAGG
TGTGGGCCT---TACAGTTACTGTGACGTGAACACGTCACCGAGTTGTAACTGTATCCAA
GGATTCGATCCTAAAAATCAGCAGCAGTGGGACTTGTCAAACGGGGTGAGTGGGTGTGTG
AGGAGGACGCGGCTGAGCTGCAGC---GAAAAAAGGTTTTTGCGGCTGAAGAAGATGAAG
TTGCCAGTTACT---ATGGATGCGATTGTG---GACAGGAAAATCGGTAAAAAAGAATGT
AAGGAAAGGTGTCTCGGAGATTGTAACTGTACGGCGTATGCGAATATA------------
GACGGGTCGGGTTGTCTGATTTGGACAGGAGATTTCTTGGATATCCGAAATTACGGT---
------CATGAG---------------------------
>AhSRK13   
------------------------------------------------------------
------------------------------------------------------------
------------------------------------------------------------
------------------------------------------------------------
------------------------------------------------------------
------------------------------------------------------------
------------------------------------------------------------
------------------------------------------------------------
------------------------------------------------------------
------------------------------------------------------------
------------------------------------------------------------
------------------------------------------------------------
---------------ATGCCAGAAATGCAACAATGGACA------AACGTCATTTCCAAT
TTCACGGAGAACAGAGAGGAGATCGCTTACACTTTCCGAGACACTGACCAAAACATCTAC
TCAAGATTAACAATGAGTTCCTCAGGGTATCTACAACGATTTAAGTGGATTTCGAATGGA
GAAGATTGGAACCAACATTGGTACGCACCAAAAGACAGA---TGTGATATGTATAAGAAG
TGTGGGCCC---TACGGTATTTGTGACACGAACAGCTCACCGGAGTGTAACTGTATTAAA
GGGTTTCAACCGAGGAATCTGCAGGAGTGGTCGTTGAGAGATGGATCGAAAGGGTGTGTG
AGGAAGACGCGACTGAGCTGCAGC---GAGGATGCGTTTTTCTGGCTGAAAAATATGAAG
TTGCCAGATACT---ACGACAGCGATCGTG---GACAGGAGACTTGGTGTAAAAGAATGT
AGAGAGAAGTGTCTTAATGATTGTAATTGTACAGCCTTTGCAAATGCGGATATCCGT---
---GGTTCAGGTTGTGTGATTTGGACGGGAGATCTCGTGGACATACGGAGCTACCCC---
------AATGGC---------------------------
>AhSRK14   
------------------------------------------------------------
------------------------------------------------------------
------------------------------------------------------------
------------------------------------------------------------
------------------------------------------------------------
------------------------------------------------------------
------------------------------------------------------------
------------------------------------------------------------
------------------------------------------------------------
------------------------------------------------------------
------------------------------------------------------------
------------------------------------------------------------
---------------ATACCGGAGATGCAACAATGGGAC------AATATTATTTACAAT
TTGACGGAGAATGAAGAGGAGGTTGTTTATACTTTCCGACTAATTAACCAAGACCTCTAC
TCGAGATTGACAGTAAATTCCGATGGGGTATTACTGCGATTCACGTGGAGT------GAC
CAAGAATGGAACATGAATTGGTTCTCACCAAAGGATGAA---TGTGATGTGTATGAAAAG
TGTGGTCCT---TACGCTTACTGTGACATGAACACATCACCTGTGTGTAACTGTATGAAA
GGGTTTGAACCTAGGAACCGGCAAGAGTGGGCGTCGGGAGACGTGTCTAGTAGATGTCAA
AGGAAAACACGGTTGAACTGCACT---GGAGATGGGTTTTCACAGCTGACGAAAATGAAA
TCTCCTGCTACT---AAGGCTGTGATTGTC---TACAATAAAATGAGTTTGAAAGATTGT
AAAGAGGAGTGCATTAAGAATTGCAGTTGTACGGCATTTGCAAATAAGGATATTCGAAAT
GATGGTTCTGGCTGTGTGATTTGGACTGGAGAGCTTGGGGATATCCGCAATTCCACT---
------GCCACG---------------------------
>AhSRK15   
------------------------------------------------------------
------------------------------------------------------------
------------------------------------------------------------
------------------------------------------------------------
------------------------------------------------------------
------------------------------------------------------------
------------------------------------------------------------
------------------------------------------------------------
------------------------------------------------------------
------------------------------------------------------------
------------------------------------------------------------
------------------------------------------------------------
---------------ATGCCAGAGATGCAAAAGTTGAGT------TTTATGGGGTATAAT
TTCACGGAGAACGAAGAAGAGGTCACTTACACTTTTCTGATGACCAACCACAGCATATAC
TCGAGACTGACCCTGACTCCCTCAGGGAGTTTACAACAATTCACATGGATTCCAACAGAA
CGTGAAAATGACTTCTTCTGGAATTCACCAAAGGACCAG---TGTGATGCGTATGAGAAG
TGTGGGCCT---TATAGTTACTGTAACATGTTCACTTCATCAATGTGTAACTGTATCAAA
GGGTTTGAGCCTAAGAATCCGCAGGAG---GCGTTGACAGATGGGTTGGATGGGTGTGTG
AGGAAAACGAAATTGAGCTGCACT---GGAGATGGATTTTGGAAGTTAAGTAAGGTGAAG
TTGCCAGATACT---AAATCGGTGATTGTT---GACAAGAAAATTGATGCGGAAGAATGT
GAGATGAGGTGCCTTCAGAATTGTAACTGTACAGCGTTTGCAAATAAAGATATCCGAAAT
GGCGGGTCCGGATGTGTGATTTGGACCGGAGAGCTCGTGGATATGCGGACTTACTCC---
------ACTGCG---------------------------
>AhSRK16   
------------------------------------------------------------
------------------------------------------------------------
------------------------------------------------------------
------------------------------------------------------------
------------------------------------------------------------
------------------------------------------------------------
------------------------------------------------------------
------------------------------------------------------------
------------------------------------------------------------
------------------------------------------------------------
------------------------------------------------------------
------------------------------------------------------------
---------------ATGCCTGAGATGCAACGATGGAACAACGCTGACATTGTCTACAAT
TTCACGGATAACCGAGAGGAGACCGCTTTTACTTTCCAAGACACCGATCCCAGCTCATAC
TCCAGATTGAAAATGAGTTTCTCAGGGTTATTGGAGCTATCTACGTGGGATCCTACAACA
CTGGCATGGGACAACTTTTGGCTTTTATCAACAAACCCA---TGTGATATGTTTGAGGTA
TGCGGTTCT---TACAGTTACTGTGACACAAACACGTCACCGATGTGTAACTGTTTCAAA
GGGTTCGATCCTATGAACCCCCATGATTGGTATTCTGGAGATTGGTCGAGTGGGTGTGTG
AGGAAGAACCCGTTGAGCTGCACG---GGAGATGGGTTTTTGCAGCTAAAGAAGATGAAG
TTGCCAGATACTACTACAGAGGCGATCGTG---GATAGAATAATTGATGTGAAGGAATGT
GAGGATAAGTGCATTAACGATTGCAATTGTACAGCGTTTGCTAACGCT---ATCCAATAT
GGCCGGTCGGGTTGTGTGATTTGGACCGGAAAGCTCAGGGATATCCGAAACTACGCT---
------AACAGC---------------------------
>AhSRK17   
------------------------------------------------------------
------------------------------------------------------------
------------------------------------------------------------
------------------------------------------------------------
------------------------------------------------------------
------------------------------------------------------------
------------------------------------------------------------
------------------------------------------------------------
------------------------------------------------------------
------------------------------------------------------------
------------------------------------------------------------
------------------------------------------------------------
---------------ATACCGGAGATGCAACAATGGGAC------GACATTATTTACAAT
TTCACGGAGAATAGAGAGGAGGTCATTTACACTTTCCGACTAACCGACCACAACCTCTAC
GCGAGATTGACAATAAATTCCGTAGGGCACTTAGAGCTATTTACCTGGGATCCGACAGAC
CGAGACTGGAACATGTTCTGGTCTATACCAAGGGACGAT---TGTGATATGTATGCAATT
TGTGGCCCT---TATGCTTACTGTGACATGAGCACGTCACTGGCGTGTAAATGCATCAAA
GGGTTTGTACCAAGGTACCCGCAACAGTGGGCGTCGGGAGATGTGACAGGAAGATGTCGA
AGGAAGACACCGCTGAACTGCGAT---GGAGATGGGTTTGTAAAGCTCAGGAATATGAAG
TTGCCGGGTACT---ACGGCGGTGATTGTG---GACAAGAGTATTAGGTTGACGGATTGT
GAAGAGAGGTGCGCTAAGAATTGTAATTGTACGGCGTTTGCGAATACGGATATACGAGAT
GGTGGTTCAGGTTGTGTGATTTGGATCGGAGAGTTGGTGGATATCCGAAATTTCGCT---
------GCCCCG---------------------------
>AhSRK18
------------------------------------------------------------
------------------------------------------------------------
------------------------------------------------------------
------------------------------------------------------------
------------------------------------------------------------
------------------------------------------------------------
------------------------------------------------------------
------------------------------------------------------------
------------------------------------------------------------
------------------------------------------------------------
------------------------------------------------------------
------------------------------------------------------------
---------------ATGCCTGAGATGCAACGATGGAACAACGCTGACATTGTCTACAAT
TTCACGGATAACCGAGAGGAGATCGCTTTCACTTTCCGAGACGCCGATCCCAGCTCCTAT
TCCAGACTAAAAATGAGTACCTTAGGGTTATTGGAGCTATCCACGTGGGTTCCGACAACA
CCTGGATGGAAGAACTTTTGGATTTCATCAATAAACCCG---TGTGATATGTATGAAGAA
TGTGGTCCT---TACAGCTACTGTGACACCAACACGTTACCGATGTGTAACTGTATTAAA
GGGTTTGATCCTATGAACTCCGATGAATGGAATTCTAAAGATGGGTCGAGTGGGTGTGTG
AGAAGGACGCCCTTGAGCTGCAAG---GAAAAAGAGTTTGTGCAACTAAAGAAGATGAAG
TTGCCGGATACT---ACAGAGGTGACTGTG---GATCGGATAGTGGGTGTGGAAGAATGT
CAGAACAGGTGCATTACGGATTGCAATTGTACCGCGTTTGCTAATGTT---ATCCGAAAT
GGTGGGTTAGGTTGCGTGATTTGGACGAGAAAGCTCCAAGATATGCGAAATTACCCC---
------GACAGC------------------------------------------------
------------------------------------------------------------
--AAAAAAAATAATCATTAGTGTGATTGTTGGAGTCACC---------GTTATGCTTCTC
CTGAGTTTCATCATCGTCTGCTTTTGGAAAAGAAAGCAGAAGCGTACAAAAACAAGAGAA
GCACCTATTGTG---------------------TATAAAGAGAGGAACCAAAAT---TTG
CTAATG---AACGGAGTGGTAATATCAAGTGGTAGACACTTGTCTGACTTGTCTGAAGAA
AGTATAGCAGACGATTTGGAACTTCCATTAATGGAGTTTAACGCTATTGCTATGGCTACC
AAAAATTTCTCTGATTGCAACAAGCTTGGAGAGGGNGGTTTTGGTAGCGTTTATAAG---
------------GGAAGGTTAGCCAATGGTCAAGACATTGCGGTGAAGAGACTGTNGGAG
ATGTCACATCAAGGGACCAATGAGTTCAAGAATGAGGTGAAGCTAATCGNGAGGCTTCAA
CACATAAACCTTGTTNGAATTNTTGGTTGTTGCTTCAACGCTAAAGAGAAAGTGTTAATA
TATGAGTACCTGGAAAATTTAAGCCTCGACCGTTACCTCTTCG-----------------
------------------------------------------------------------
------------------------------------------------------------
------------------------------------------------------------
---------------------------------------------------------
>AhSRK19   
------------------------------------------------------------
------------------------------------------------------------
------------------------------------------------------------
------------------------------------------------------------
------------------------------------------------------------
------------------------------------------------------------
------------------------------------------------------------
------------------------------------------------------------
------------------------------------------------------------
------------------------------------------------------------
------------------------------------------------------------
------------------------------------------------------------
---------------ATACCAGAGATGCAAAGATGGAAATACGTTAACATTTCTTACAAT
TTCACGGAAAACAAAGAGGAGGTCGCCTTCACTTATAGAGTCACCATCCCCAATGCCTAC
GCGAGAATGACGATGGATTCCGAAGGGTTATTACAACTATTCACATGGATTCCGACAACG
TTGGAATGGAACATGTTCTGGCTTTCATCGGCAGGTGAG---TGTGATATTTACCAGAGG
TGTAGTCCT---TATACTTACTGTGACAGGAACAAAACGCCAAATTGTAACTGTATCAAA
GGATTTGAGCCTATGGACCCTCTGGAGGAAGCACGGGATAACACTTACATTGAGTGTATA
AGGAAGACGCAGTTGAGCTGCAGT---GGAGATAGGTTTTTCCGCCTGAGTAGAATGAAG
GTGCCGGATACA---ATGGGGGCTATTGTG---GACAAGAGAATTGGGTTAAAGGAATGT
GAGGAGAGGTGCATTAATGACTGTAATTGTACTGCGTTTGCCAATACGAATATCCAAGAT
CGTGGGTCGGGTTGTGTGATTTGGACCGGCGAGCTTCTCGATATTCGGAGTTTTGCA---
------GATGCG---------------------------
>AhSRK20   
------------------------------------------------------------
------------------------------------------------------------
------------------------------------------------------------
------------------------------------------------------------
------------------------------------------------------------
------------------------------------------------------------
------------------------------------------------------------
------------------------------------------------------------
------------------------------------------------------------
------------------------------------------------------------
------------------------------------------------------------
------------------------------------------------------------
---------------GTACCAGAGGAGCAACAGTTGAAT------TACATGGTTTATAAT
TTTACGGAGAACAGAGAGGAGGTTGCTTACACGTTCCTAATGACCAATTCCAGCATCTAC
TCGAGATTGACACTGAGTCACTCGGGTTTTTTCCAGCGACTTACGTCGATTCCACCAGCA
TGGGGATGGAGCGTATTATGGTCTTCACCAATGGACCGCCCATGCGATTATTACCAGTTT
TGTGGGCCT---TATTCTTACTGTGACACTAGCACGTCACCAATGTGTAACTGTATTAGA
GGGTTGAATCCCTGGAGCATGCAGCAATGGGATTTGAAAGACGGTTCGAGTGGGTGTGTG
AGGAGGACACCACTGAGCTGCAGC---GGAGATGGCTTCGTGCCGCTGAAGAAGATGAAG
TTGCCAGATACT---ACGATGACGATTGTG---GACCGGAGAATTGGTGTGAAAGAATGT
AAAGAGAAGTGTCTAAGGAATTGCAACTGTACAGCATATGCTAAAGCCGATATTACAAAT
GGCGGGGTGGGTTGTGTGATCTGGACCGGAGAGCTCGTGGATATCCGAAATTACGTT---
------GTAGGC---------------------------
>AhSRK21   
------------------------------------------------------------
------------------------------------------------------------
------------------------------------------------------------
------------------------------------------------------------
------------------------------------------------------------
------------------------------------------------------------
------------------------------------------------------------
------------------------------------------------------------
------------------------------------------------------------
------------------------------------------------------------
------------------------------------------------------------
------------------------------------------------------------
---------------ATACCAGATAAACAACAATTGGAT------TACATGGTTTACAAC
TTCACGGAGAACAAAGAGGAAGTCGCTTACATGTTCTCAATGACCAACCACAGCATCTAC
TCGAGATTGACCCTAAGTTCAATAGGGACATTCGAGAGATTCACGTGGATTCCACCATCA
TGGCAATGGAACATGCTCTGGTCTTCACCAAAACACGAG---TGCGATGCGTATGAGAGG
TGTGGGCCT---TATAGTTACTGTGACGTAAATACGTCACCGATTTGTAACTGTATCGRA
GGGTTCGATCCTATGAACCAGCAACAGTGGGACTTGTCAAACGGGGCGGGTGGGTGTTTG
AGGAGGACGCAGTTGAGTTGCACT---GGAGATGGGTTTTTGCGGCTACAAAAAATGAAG
TTGCCAGATACT---GTGGAGGCGATTGTGGTGGACAGGAGAATCGGTATAAAAGAATGT
GAGAAGAGGTGTCAAATAGATTGTAATTGTACAGCGTTTGCGAATATAGATATTCAAAAT
GGCGGGTTGGGTTGTGTTTTCTGGACCAAAGAGTTATTGGATATCCGAAATTATGCT---
------GTAGAG---------------------------
>AhSRK22   
------------------------------------------------------------
------------------------------------------------------------
------------------------------------------------------------
------------------------------------------------------------
------------------------------------------------------------
------------------------------------------------------------
------------------------------------------------------------
------------------------------------------------------------
------------------------------------------------------------
------------------------------------------------------------
------------------------------------------------------------
------------------------------------------------------------
---------------ATACCGGAGGTGCGAGAACTAGAT------TACATGGTTTACAAC
TTTACGGAGAACAGAGAGGAGGTGGCATACACGTTCATGGTGACCAACTACAGCATCTAC
TCGAGATTGACATTAAGTGCCGCAGGGAGTCTTGAGCGACATACGTGGATCCCGTCATCA
TGGGGATGGAGCCGGTTCTGGAGTTTACCAACGGACGAG---TGCGATGGGTACCAGAGC
TGTGGGCCT---AACGCTTATTGTGACTTAAATACTTCACCGATATGTAACTGTATTGGA
GGGTTCGATCCCAAGAACCAGCAGGAGTGGGACTTGAGAGAGGGGGCAACTGGGTGTGTG
AGGAAGACGCCATTGAGTTGCAAC---GGAGATGGCTTTTTGCAGCTAACGAAGATGAAG
TTGCCGGATACT---ATGACGGCGACTGTG---GATCGGAGCATTGGTGTGAAAGAATGT
GAAAAGAGGTGCCTTGGGAATTGTAATTGTACGTCGTTTGCGAGTGCAGATGTTCAAAAT
GGCGGATGGGGTTGTATAATGTGGACCGGGGAGCTCATTGATATCCGGAATTACGCG---
------AGGCGG---------------------------
>AlSRK01   
------------------------------------------------------------
------------------------------------------------------------
------------------------------------------------------------
------------------------------------------------------------
------------------------------------------------------------
------------------------------------------------------------
------------------------------------------------------------
------------------------------------------------------------
------------------------------------------------------------
------------------------------------------------------------
------------------------------------------------------------
------------------------------------------------------------
---------------ATGCCGGAAATGCGAAAATCGGAT------TACGTGATTTACAAT
TTCACGGAGAACAATGAGGAGGTTTCTTTAACGTTCTTAATGACCAGCCAAAACACCTAC
TCAAGATTGAAGCTGAGTGACAAAGGGGAATTTGAGCGATTCACGTGGATTCCTACATCA
TCGCAGTGGAGCCTGTCATGGTCTTCACCAAAAGACCAG---TGTGATGTGTACGATCTG
TGTGGGCCT---TACAGCTACTGTGATATTAATACGTCACCTATTTGTCATTGTATCCAA
GGGTTCGAGCCCAAGTTCCCAGAG---TGGAAGTTGATAGACGTGGCGGGTGGGTGTGTG
AGGAGGACACCGTTGAATTGCGGG---AAAGACAGGTTTTTGCCGCTTAAGCAAATGAAG
TTGCCCGATACT---AAGACAGTGATTGTG---GACAGGAAGATTGGGATGAAAGACTGT
AAGAAGAGGTGCCTTAACGATTGTAATTGTACGGCCTATGCGAAT------ACTGACATT
GGCGGGACGGGTTGTGTAATGTGGATCGGAGAGCTTTTGGATATTCGGAACTACGCTG--
---------------------------------------
>AlSRK03   
------------------------------------------------------------
------------------------------------------------------------
------------------------------------------------------------
------------------------------------------------------------
------------------------------------------------------------
------------------------------------------------------------
------------------------------------------------------------
------------------------------------------------------------
------------------------------------------------------------
------------------------------------------------------------
------------------------------------------------------------
------------------------------------------------------------
---------------ATACCAGAGATGGAAAGATGGAAGTTCGTTAACATTGTTTACAAT
TTCACGGAGAACAAAGACGATATCGCCTTCACTTTTAGAGTTACCACCCCAGATGTCTAC
GCGAAATTGACAATGAGATTCGACGGGTTTTTAGAACTATCCACGTGGGATCCGGAAATG
TTGGAATGGAACGTGTTCTGGGTTACATCGACAAGCGAT---TGTGATATTTACATGGGG
TGCACTCCT---TATAGCTTCTGTGACATGAACACAACGCCAAAGTGTAACTGTATCAAA
GGTTTTGAGCCGAGTAACCCTCAGGGAGGAGCAATGAATAACACATCCACTGAGTGTGTA
AGGAAGACGCAATTAAATTGCAAA---GGAGATGGATTTTACTGGCTGAGGAATATGAAG
CTGCCGGAAACA---TCGGGTGCTATTGTG---GACAAGAGGATTGGGTTAAAGGAATGT
GAGGAGAGGTGCATTGAGAATTGTAACTGTACTGCGTTTGCTAATACGAATATCCAAGAT
GGTGGGTCGGGTTGTGTGCTTTGGACTCGCGAGCTCGCCGATATTCGGAGATATGTC---
------GATGCGGGTCAAGATCTTTATGTCAGATTGGC-
>AlSRK04   
------------------------------------------------------------
------------------------------------------------------------
------------------------------------------------------------
------------------------------------------------------------
------------------------------------------------------------
------------------------------------------------------------
------------------------------------------------------------
------------------------------------------------------------
------------------------------------------------------------
------------------------------------------------------------
------------------------------------------------------------
------------------------------------------------------------
---------------ATTCCAGAGGAGCGTCAGGTTGAT------TACATGGTTTATAAT
TTCACGGAGAACAGAGAGGAGGTTGCTTACACGTTCCTAGTCACCAACCACAGCATCTAC
TCAAGATTGACAATGAGTTACTCTGGGTATTTTCAGCGATTTACGTGGACTTCACCAGCG
TGGGGATGGAGACAATTATGGTCTGCACCAATGGACCTTCAGTGCGATTTGTATCCGAGC
TGTGGGCCT---TATGCTTACTGTGACACAAACACGTCACCTCTGTGTAACTGTATTAGA
GGGTTCAATCCCTGGAGCATGGAGCAATGGAATATGGGGGATGGGACGAGTGGGTGTGTG
AGGAGGACGCCACTAAGCTGCAGA---AGAGATGGGTTCTTGCCGATGAAAAAGATGAAG
TTGCCGACTACT---ACGATGGCAACTGTT---GATGGGAGAATCAGTGGGAAAGAATGT
AAACAGAAGTGCCTTATGGATTGCAATTGTACTGCATACGCTAATGCCGATATTAAAAAT
GGCGGGTTGGGTTGTGTGATTTGGACTGGCGAGCTCGTGGATATTCGAACTTATGTG---
------GTTGGCGGTCAAGATCTTTATGTCAGAATGGC-
>AlSRK05   
------------------------------------------------------------
------------------------------------------------------------
------------------------------------------------------------
------------------------------------------------------------
------------------------------------------------------------
------------------------------------------------------------
------------------------------------------------------------
------------------------------------------------------------
------------------------------------------------------------
------------------------------------------------------------
------------------------------------------------------------
------------------------------------------------------------
---------------ATACCAGAGATGGAACAATGGGAC------AACATTATTTACAAC
TTCACGGATAATAGAGAGGAGGTCGCGTACACTTTCCAACTAACCAACCACAGCCTCTAT
TCGAGATTGAAAATAAACTCCGACGGGTTATTACAGCGATTCACGTGGATTCCGACAATC
CAAGAATGGAACATGTACTGGCTTACACCAGCGACCCAC---TGTGATTTTTATGAAAAT
TGCGGTCCT---TACGCTTACTGTGACATGAACACGTCACCGATGTGTAACTGTATCCAA
GGATTTGAACCGAGGATCCCGCAAGAGTGGGCATCAGGAGATGTGGCTGGTAGTTGTCAA
AGGAAGACGCCGTTGAACTGCCTT---GAAGATGGGTTTATAAAGCTGAAGAAAATGAAG
CTGCCGGCTTCT---ACGACTGCTATTGTG---GACAAGAGAATTGGGTTAAAAGAATGT
GAAGAAAAGTGCAAGCAGTATTGCAATTGTACGGCGTATGCGAATACGGATACTCGAAAT
GGTGGTACAGGTTGTGTGATTTGGATTGGAAAATTCGATGATGTCCGATACTACCCT---
------GCCGCCGGTCAAGATCTTTATATTAGATTGGC-
>AlSRK06   
------------------------------------------------------------
------------------------------------------------------------
------------------------------------------------------------
------------------------------------------------------------
------------------------------------------------------------
------------------------------------------------------------
------------------------------------------------------------
------------------------------------------------------------
------------------------------------------------------------
------------------------------------------------------------
------------------------------------------------------------
------------------------------------------------------------
---------------ATACCAGAGATGCAAATATGGAAGCACATTAACATTTCCTACAAT
TTCACGGAAAACACAGAGGAGGTTGCCTACACTTATAGAGTCACCACCCCCAATGTCTAT
GCGAGATTGATGATGGATTTCCAAGGGTTTTTACAACTATCCACATGGAATCCGGCAATG
TCCGAATGGAACATGTTCTGGCTTTCGTCGACAGACGAA---TGCGATACTTACCCGAGT
TGTAATCCTACTAATAGTTACTGTGACGCGAACAAAATGCCAAGGTGTAACTGTATCAAA
GGATTTGTGCCGGGGAACCCTCAGGAGAGATCATTAAATAACAGTTTCACTGAGTGTCTA
AGGAAGACGCAATTGAGCTGCAGC---GGAGATGGTTTTTTCTTGATGAGGAAAATGAAG
CTGCCGGCTACA---ACTGGGGCTATAGTG---GACAAAAGAATTGGAGTAAAGGAATGT
GAGGAGAAGTGCATTAATAATTGTAATTGTACGGCTTTTGCAAATACGAATATCCAAGAT
GGAGGGTCGGGTTGTGTGATTTGGACCAGCGAGCTCACTGATATTCGGAGTTATGCC---
------GATGCGGGTCAAGATCTTTATGTCAGAGTGGC-
>AlSRK08   
------------------------------------------------------------
------------------------------------------------------------
------------------------------------------------------------
------------------------------------------------------------
------------------------------------------------------------
------------------------------------------------------------
------------------------------------------------------------
------------------------------------------------------------
------------------------------------------------------------
------------------------------------------------------------
------------------------------------------------------------
------------------------------------------------------------
---------------ATACCAGAGATGCAAAGATGGAAACACGTTAACATTTCTTACAAT
TTCACGGAAAACAAAGAGGAGGTCGCCTTCACTTATAGAGTCACCATCCCCGATGCCTAC
GCGAGAATGACGATGGATTCCGAAGGGTTATTACAACTATTCACATGGATTCCAACAACG
TTGGAATGGAACATGTTCTGGCTTTCATCGGCAGGTGAG---TGTGATATTTACCAGAGG
TGTAGTCCT---TATACTTACTGTGACAGGAACAAAACGCCAAATTGTAACTGTATCAAA
GGATTTGAGCCGATGGACCCTCTGGAGGAAGCACGGGATAACACTTACATTGAGTGTATA
AGGAAGACGCAGTTGAGCTGCAGT---GGAGATAGGTTTTTCCGCCTGAGTAAAATGAAG
GTCCCGGATACA---ATGGGGGCTATTGTG---GACAAGAGAATTGGGTTAAAGGAATGT
GAGGAGAGGTGCATTAATGACTGTAATTGTACTGCGTTTGCCAATACGAATATCCAAGAT
CGTGGGTCGGGTTGTGTGATTTGGACTGGCGAGCTTCTCGATATTCGGAGTTTTGCT---
------GATGCGGGTCAAGATCTTTACGTCAGAGTGGC-
>AlSRK09   
------------------------------------------------------------
------------------------------------------------------------
------------------------------------------------------------
------------------------------------------------------------
------------------------------------------------------------
------------------------------------------------------------
------------------------------------------------------------
------------------------------------------------------------
------------------------------------------------------------
------------------------------------------------------------
------------------------------------------------------------
------------------------------------------------------------
---------------ATACCAGAGGTGCGACAATTAAAT------TACATGAGTTACAAT
TTCACAGAAAACAGAGAGGAGGTCACTGACACGTTCCTGATGACAAACCACAGCATCTAC
TCGAGATTGACAGTGAGTGCCGCAGGGAGTTTTGACAGATTCACGTGGATCACGCCATCA
ACGGGATGGAGCCGGTACTGGTCTTTACCAACTGACGAG---TGCGATAGTTTTAAGAGC
TGTGGGCCT---TACGCTTACTGTGATCTAAACACGTCACCGGTTTGTAACTGTATTGGA
GGGTTCGATCCCAAGAACCAACAGGAATGGGACTTGAGAGAGGGGGGGACTGGGTGTGTG
AGGAGGACGCCGTTGAGTTGCACAGGAGATGATGGGTTTTTGAAGCTAAAGAACATGAAG
TTGCCGGATACT---ATAGTGGCGACTGTG---GATCGGGGCATTGGTTTGAAAGAATGT
GAAGAGAGGTGCCTTAACGATTGTAATTGTACGTCGTTTGCCAATGCGGATGTTCAAAAT
GGCGGATGGGGTTGTGTGATTTGGACCGGAGAGCTAATTGATATGCGGAATTACGCT---
------GGCGGTGGTCAAGATCTTTATGTCAGAGTGGC-
>AlSRK16   
------------------------------------------------------------
------------------------------------------------------------
------------------------------------------------------------
------------------------------------------------------------
------------------------------------------------------------
------------------------------------------------------------
------------------------------------------------------------
------------------------------------------------------------
------------------------------------------------------------
------------------------------------------------------------
------------------------------------------------------------
------------------------------------------------------------
---------------ATACCGGAGATGGAACAATGGGAC------GATTTTATTTACAAT
TTCACGGAGAATAGGGAGGAGGTCTTTTATACTTTCCGACTAACTGACCCCAACCTCTAC
TCGAGATTGACAATAAATAGCGCCGGGAATTTAGAGCGATTCACGTGGGATCCGACACGA
GAAGAATGGAACAGGTTCTGGTTTATGCCAAAGGACGAT---TGTGATATGCATGGAATA
TGTGGTCCT---TACGCTTACTGTGACACGAGCACGTCACCGGCATGTAACTGTATCAGA
GGATTTCAACCGCTGTCTCCGCAAGAGTGGGCGTCGGGAGACGCGTCGGGTAGATGTCGA
AGGAATAGGCAATTGAATTGCGGT---GGAGATAAGTTCTTACAGTTGATGAACATGAAG
TTGCCGGATACT---ACTACAGCGACTGTG---GACAAGAGACTTGGGCTGGAAGAATGT
GAACAGAAGTGCAAGAACGATTGTAATTGTACAGCGTTTGCAAATATGGATATTCGAAAC
GGTGGTCCAGGTTGTGTGATTTGGATCGGAGAGTTTCAGGATATCCGAAAGTATGCT---
------TCCGCTGGTCAAGATCTTTATGTTAGATTGGC-
>AlSRK10   
------------------------------------------------------------
------------------------------------------------------------
------------------------------------------------------------
------------------------------------------------------------
------------------------------------------------------------
------------------------------------------------------------
------------------------------------------------------------
------------------------------------------------------------
------------------------------------------------------------
------------------------------------------------------------
------------------------------------------------------------
------------------------------------------------------------
---------------ATACCAGAGGATAACAAATTGAGT------TATATGGAGTATAAT
TTTACGGAGAACGGCGAGGAGGTGGCTTATACATTCCTAATGACGAACCACAGCATGTAC
TCGAGATTGAAAATAAGTTCCGCGGGTAGTCTTGAGCGATGGACTTGGCTTCCGCCATCA
TGGGGATGGAATTTGTTCTGGTCTTCACCAATGGAACCGCAGTGCGATGTGTACAAGATC
TGTGGGCCA---TACGCTTATTGTGACGTGACCACATTACCTGTGTGTAACTGTATGAAA
GGGTTCAATCGCTCGAACGTGGAGCAGTGGGAGTTGAGAGACGCGTCAAGTGGGTGTATA
AGGAGGACGCCGCTGAGCTGCAGT---GGAGATGGATTTATGAGGCTGGAGAGGATGAAG
TTACCAGATACG---ACGATGGCGATTGTG---GACAGAAGTATTAATGTGAAAGAATGT
GAGGAAAGGTGCCATAGCGATTGTAACTGTACCGCGTTTGCAAATGCCGATATCCGGAAT
GGTGGCACAGGTTGTGTGATTTGGACGGGAGAGCTTGAGGATATCCGGAATTATG-----
---------------------------------------
>AlSRK11   
------------------------------------------------------------
------------------------------------------------------------
------------------------------------------------------------
------------------------------------------------------------
------------------------------------------------------------
------------------------------------------------------------
------------------------------------------------------------
------------------------------------------------------------
------------------------------------------------------------
------------------------------------------------------------
------------------------------------------------------------
------------------------------------------------------------
---------------CTGCCAGAGGCGGCACAATCAAGA------TATATGGTTTACAAT
TTCACCTATAACCTCGAGGAGGTCGCTTATACGTTCCAAATGACAGACCACAAGGTATAC
TCAAGATTGACAATGACTTCCTCAGGGTTTCTTCAGCGACTCACGTGGACTCCAACAATA
TGGGGATGGAACCAGGTCTGGTCTTTACCAACAGAGCAA---TGCGAGATGTACCAGAAG
TGTGGGCCT---TATGCTTACTGTGACTCGAATACGTCTCCACTGTGTAATTGTATCAGA
GGTTTTGATCCTAAGAACCAACAGGAATGGGATTTGAGTGACGGGTCGACTGGGTGTGTG
AGGAGGACGCGACTGAGTTGCAAC---GGAGATGGATTTCACAAGCTGAAGAAGATGAAG
TTGCCAGATACG---ACGGCAGCAATTGTG---GACTGGAAAATTGATCTGAAAGAATGT
AAGAAGAGGTGCCTTGAGAATTGTAATTGTACGGCTTTGGCGAATATAATTACCGGGGAT
GGTAGGACGGGTTGTGTGATTTGGACTGTAGAGCTTGAGGATTTGCGGAACTATCCT---
------ACCG-----------------------------
>AlSRK12   
------------------------------------------------------------
------------------------------------------------------------
------------------------------------------------------------
------------------------------------------------------------
------------------------------------------------------------
------------------------------------------------------------
------------------------------------------------------------
------------------------------------------------------------
------------------------------------------------------------
------------------------------------------------------------
------------------------------------------------------------
------------------------------------------------------------
-------------------CAGATATGCGACAATGGACC------AACGTTGTTAACTAT
ATTACAGAGAATAGAGAGGAAGTCACTTTCAGCTTCCGACTCACTGACCACAACATCTAC
TCGAGATTGACACTGAGTCCCACAGGTTTGCTACAGCGGTCCACGTGGACTCCGATAAGA
GAGGAGTGGAACATATTCTGGGTTTCATCAAATGACGAA---TGCGATATGTACGTGAGG
TGTAGTACC---TACAGTTATTGTGACATGAACACGTCACCTATGTGTAACTGTATTAAA
GGGTTTGGGCCGAGAAGGCCGGAGGATGTGGGGTTGGGAGATATATCAGGTGTGTGTGTG
AGGAAGAAACAATTAAACTGCGGC---GGAGATGGGTTTTTTAAGCTGAAGAAAGTGAAA
TTACCGGAGACT---ACGGCGGCCATCGTG---GACAGAAAAATTGGGTTGAAAGACTGT
GAGAAGAGATGCTTAAGCTATTGTAACTGTACAGCGTATGCTAATACGGATATCCAAAAT
GATGGCTCGGGGTGTGTGATGTGGACCGGTGAGCTGGCTGATATCCGGAATTACGCC---
------AATGCCGGTCAAGATCTGTATGTTAGATTGGC-
>AlSRK13   
------------------------------------------------------------
------------------------------------------------------------
------------------------------------------------------------
------------------------------------------------------------
------------------------------------------------------------
------------------------------------------------------------
------------------------------------------------------------
------------------------------------------------------------
------------------------------------------------------------
------------------------------------------------------------
------------------------------------------------------------
------------------------------------------------------------
---------------ATGCTGGAGATGCAAAAATGGGAC------GACATTATTTATAAT
TTAACGGAGAATAAAGAGGAGGTCGCTTTCACTTTCCGTCCAACTGACCACAACCTCTAC
TCGAGATTGACAATAAATTACGCGGGGTTATTACAGCAATTTACCTGGGATCCGATATAC
AAAGAATGGAACATGTTATGGTCTACATCAACGGACAACGCGTGTGAGACCTATAATCCT
TGTGGTCCT---TACGCTTACTGTGACATGAGCACGTCACCAATGTGTAACTGTGTCGAA
GGGTTTAAACCGAGGAACCCGCAAGAATGGGCGTTGGGAGACGTGAGGGGTAGATGTCAA
AGGACGACACCATTGAACTGCGGT---AGAGATGGCTTTACACAGCTGAGGAAAATAAAG
TTGCCAGATACT---ACGGCAGCGATCGTG---GACAAGAGAATTGGGTTTAAGGATTGT
AAAGAGAGGTGCGCTAAGACTTGTAATTGTACTGCGTTTGCTAATACCGACATTCGAAAT
GGTGGTTCAGGTTGTGTGATTTGGATCGGAAGGTTTGTGGATATCCGAAATTATGCT---
------GCCGATGGTCAAGATCTTTATGTTAGAGTGGC-
>AlSRK14   
------------------------------------------------------------
------------------------------------------------------------
------------------------------------------------------------
------------------------------------------------------------
------------------------------------------------------------
------------------------------------------------------------
------------------------------------------------------------
------------------------------------------------------------
------------------------------------------------------------
------------------------------------------------------------
------------------------------------------------------------
------------------------------------------------------------
---------------ATACCAGAGATGCAAAGATGGAAAGACATTAACATTCTTTACAAT
TTCACGGAGAACAAAGAGGAGGTGGCCTTCACTTTTAGAGTCACCACTCCCAATGTGTAC
TCGAGATTGATAATGAATTCCGAAGGGTTTTTACAATTATCTAGGTGGAATCCGACGTTG
TCGGAATGGAACGTGTTCTGGCGTTCATCAACAAGCGAT---TGCAATGGTTACCAGAGC
TGTACTCCT---TATAGTTACTGTGACACGAACACAACGCCAAACTGTAACTGTATCAAA
GGATTTGCGCCTCAGAACCCTCAGGAGGGAGCACTAGATAACACTAACACTGAGTGTGTA
AGGAAGACGCAGTTAAGTTGCGAT---GGGGATGGATTTTTCTGGCTGAGGAATATGAAG
CCGCCAGACACA---TCCGGGGCTATTGTG---GACAAGAGAATTGGATTAAAGGAATGT
GAGGAGAGGTGCATTAAGGAATGTAACTGTACGGCGTTTTCGAATATGAATATCCAAGAT
GGTGGGAAGGGTTGTGTGATTTGGACTAAAGAGCTCGCAGATATTCGGAGATATGCG---
------GATGGAGGTCAAGATCTTTATGTCAGATTGGC-
>AlSRK15   
------------------------------------------------------------
------------------------------------------------------------
------------------------------------------------------------
------------------------------------------------------------
------------------------------------------------------------
------------------------------------------------------------
------------------------------------------------------------
------------------------------------------------------------
------------------------------------------------------------
------------------------------------------------------------
------------------------------------------------------------
------------------------------------------------------------
---------------ATACCAGATAAACAACAATTGGAT------TACATGGTTTACAAC
TTCACGGAGAACAAAGAGGAAGTCGCTTACATGTTCTCAATGACCAACCACAGCATCTAC
TCGAGATTGACCCTAAGTTCAATAGGGACATTCGAGAGATTCACGTGGATTCCACCATCA
TGGCAATGGAACTTGCTCTGGTCTTCACCAAAACACGAG---TGTGATGCGTATGAGAGG
TGTGGGCCT---TATAGTTACTGTGACGTAAATACGTCACCGATTTGTAACTGTATCGAA
GGATTCGATCCTATGAACCAGCAACAGTGGGACTTGTCAAACGGGGCGGGTGGGTGTTTG
AGGAGGACGCAGCTGAGTTGCACT---GGAGATGGGTTTTTGCGGCTACAAAAAATGAAG
TTGCCAGATACT---GTGGAGGCGATTGTGGTGGACAGGAGAATCGGTATAAAAGAATGT
GAGAAGAGGTGTCAAATAGATTGTAATTGTACAGCGTTTGCGAATATAGATATTCAAAAT
GGCGGGTTGGGTTGTGTTTTCTGGACCAAAGAGTTATTGGATATCCGAAATTATGCT---
------GTAGAGGGTCAAGATCTTTACGTCAGATTGGC-
>AlSRK18   
------------------------------------------------------------
------------------------------------------------------------
------------------------------------------------------------
------------------------------------------------------------
------------------------------------------------------------
------------------------------------------------------------
------------------------------------------------------------
------------------------------------------------------------
------------------------------------------------------------
------------------------------------------------------------
------------------------------------------------------------
------------------------------------------------------------
---------------ATACCAGAGATGCAAAGATGGAAGGACTTTAATATTGTTTACAAT
TTCACGGAGAACAAAGAGGAGATCGCCTTCACCTATAGAGTCACCACCCCCAAAGTCTAT
GCGAGATTGACGATGAATTTCGACGGGTATTTACAACTATCTAGATGGCTTCCGGAAACA
TTGGAATGGAACGTGTTCTGGCAAACATCTGCAGCTGAT---TGCGAAGTCTACATGAGT
TGTACTCCT---AATAGTTACTGTGACCCGACCAAAACGACGAAGTGTAACTGTATCAAA
GGATTTGAGCCGAGGGACCCTCGGGAGGGGGCATTAGATACCACTAACACTGACTGTGTA
AGGAAGACGCAGTTAAGTTGCAAT---GGCGATGGATTTTTCTGGCTGAGGAATATAACG
CCGCCGGACACA---GCAGGGGCTATTGTG---GACAAGAGAATTGGGTTAAAGGAATGT
GAGGAAAGGTGCATTGAGAATTGTAATTGTACAGCGTTTGCTAATACGAATATCCAAGAT
GGTGGGTCGGGTTGTGTGCTTTGGACTCGCGAGCTCGAAGATATTCGGAGATATGTC---
------GATGCGGGTCAAGATCTTTATGTCAGAT-----
>AlSRK19   
------------------------------------------------------------
------------------------------------------------------------
------------------------------------------------------------
------------------------------------------------------------
------------------------------------------------------------
------------------------------------------------------------
------------------------------------------------------------
------------------------------------------------------------
------------------------------------------------------------
------------------------------------------------------------
------------------------------------------------------------
------------------------------------------------------------
---------------ATGCCAGATATGCAACAGTGGAGCTACATTAACATTGTTTACGAT
TTCACGAAGAACAGAGAGGAGGCCACTTACAGTTACCGACCCACCAACCAGAACATCTAC
TCGAGATTGACAATGAGTTCCTCAGGTTTATTACAACTATTCACGTGGAGTTCGACATCA
CAGGAATGGAACTTGGTCTGGTTTTCATCAAAGGACGAG---TGCGATATATACGGAATA
TGTAGTCCT---AATGCTTATTGTGACGTGAGCACGTCACCGGCATGTAATTGTATCAGA
GGGTTTCAGCCTAGAAACGAGCAAAATTGGGTGTTAAATGGTGGGTCGGGTGAGTGTGTG
AGGAAGACGCAGCTGAGTTGCAATGGAGGAGATGGTTTCTATCAACTGAAGAAGGTGAAG
TTGCCTGATACT---ACAATGGCGCTTGTG---GACACGAGAATAGGTTTGAAGGAATGT
GAGGTGAAATGCCTCGCCAATTGTAATTGTACGGCGTATGCTAATATGGATATACGAAAT
GGAGGGTCAGGTTGTGTGATTTGGACTAGAGAGCTTGAGGATATTCGGACATTCGCA---
------GCCGCGGGTCAAGATCTTTATGTCAGATTAGC-
>AlSRK20   
------------------------------------------------------------
------------------------------------------------------------
------------------------------------------------------------
------------------------------------------------------------
------------------------------------------------------------
------------------------------------------------------------
------------------------------------------------------------
------------------------------------------------------------
------------------------------------------------------------
------------------------------------------------------------
------------------------------------------------------------
------------------------------------------------------------
---------------ATACCGGAGATGCAACAATGGGAA------TACATGGTCTCCAAC
TTCACGGAGAACAGAGAAGAGGTTGCTTACACTTTTCAAATCACCAACCACAACATCTAC
TCGAGATTTACAATGAGTTCCACAGGTGCTTTAAAGCGATTCAGGTGGATTTCGTCATCA
GAGGAGTGGAACCAATTATGGAACAAACCAAATGACCAC---TGTGATATGTATAAGAGG
TGTGGGCCT---TATAGTTACTGTGATATGAACACGTCACCGATTTGTAACTGTATTGGA
GGGTTTAAGCCGAGGAATCTGCATGAGTGGACATTGAGAAATGGGTCAATTGGGTGTGTT
AGGAAGACACGGCTGAACTGCGGT---GGAGATGGGTTTTTGTGCCTGAGAAAGATGAAG
TTGCCAGATAGT---TCGGCGGCAATTGTA---GATAGGACAATTGATCTAGGAGAATGC
AAAAAGAGGTGTCTCAATGATTGTAATTGTACAGCATATGCGAGTACAGATATCCAGAAT
GGCGGGTTGGGATGTGTGATTTGGATTGAAGAGCTCTTGGATATCCGAAACTACGCC---
------AGCGGCGGCCAAGATCTTTATGTTAGATTGGC-
>AlSRK22   
------------------------------------------------------------
------------------------------------------------------------
------------------------------------------------------------
------------------------------------------------------------
------------------------------------------------------------
------------------------------------------------------------
------------------------------------------------------------
------------------------------------------------------------
------------------------------------------------------------
------------------------------------------------------------
------------------------------------------------------------
------------------------------------------------------------
---------------ATGCCAGAGATGCGAGATTTGGGT------TACATGTTTAATAAG
TTCACGGCGAACGGAGAAGAGGTCGCTTACACGTTCTTAATGACCAACAAGAGCATCTAT
TCGAGAATAACATTGAGTTCTGCTGGGATTTTTGAGCGATACACGTGGGTTCCGACATCA
TGGGAATGGACCTTGTTCTCGTCTTCACCAACGGACCAG---TGTGATATGAACGAAGAG
TGTGGGCCT---TATAGTTACTGTGACACGAGCACGTCACCAGTGTGTAACTGTATCCAA
GGGTTCAGTCCAAGGAGCCAGCAGCAGTGGGACTTGGCTGACGGGTTGTCTGGGTGTGTG
AGGAGAACGCCACTAAGCTGCAGA---GGAGATCGGTTTTTGCGGCTGAAAAATATGAAA
TTGCCGGATACT---ATGTCGGCTATTGTG---GACATGGAAATTGATGAGAAAGACTGT
AAGAAGAGATGCCTTTCGAATTGTAACTGTACGGGTTTTGCAAATGCGGATATCCGAAAT
GGTGGGTCGGGGTGTGTGATTTGGACCGGAGAGCTTTTGGATATTCGAAGTTATGTT---
------GCCAACGGTCAAGATTTTCATGTCAGATTGGC-
>AlSRK23   
------------------------------------------------------------
------------------------------------------------------------
------------------------------------------------------------
------------------------------------------------------------
------------------------------------------------------------
------------------------------------------------------------
------------------------------------------------------------
------------------------------------------------------------
------------------------------------------------------------
------------------------------------------------------------
------------------------------------------------------------
------------------------------------------------------------
---------------ATTCCAGAGAAACCACTG---AAG------TACATGGTTTACAAC
TTCACGGAGAACAAAGAGGAAGTGGCTTACACGTTCACAATGATCGACCACAGCATCTAC
TCGAGATTGACAGTGAGTCCCACAGGGACACTCAATCGCTTCACTATGATTCCACCATCA
TGGCAATGGAACATGGTCTGGTTTTCACCAAAAGACGAG---TGTGATATGTATGAGACG
TGTGGGCCT---TATGGTTACTGTGACATAAACACGTCACCAACTTGTAACTGTATCAAA
GGGTTCGATCCTAAGTACCAGCAACAATGGGATTTGTCAAACGGGGTGGGTGGGTGTGTA
AGGAGGACGCCACTAAACTGCAGC---GAAGATGGGTTTGTGCAGCTGAAAAATATGAAG
TTGCCAGATACA---GAGGAGGTTATTGTG---GACAGAAGAATCAGTACAAAAGAATGT
AGGGAGAGGTGTCTTGGAGATTGTAACTGTACGGCGTTTGCGAATACAGATATCCAGAAT
GGCGGGTGGGGTTGTGTGATTTGGACGGGAGAGCTCATGGATATCCGGAATTATGCT---
------ATCGATGGTCAAGATCTTTACGTTAGATTGGC-
>AlSRK25   
------------------------------------------------------------
------------------------------------------------------------
------------------------------------------------------------
------------------------------------------------------------
------------------------------------------------------------
------------------------------------------------------------
------------------------------------------------------------
------------------------------------------------------------
------------------------------------------------------------
------------------------------------------------------------
------------------------------------------------------------
------------------------------------------------------------
---------------ATACCAGAGGACCAAAAGTTGGAT------TATATTGTTTACAAT
TTCACGGAGAATAGCGAGGAGGTCGCTTACACTTTCCGACTAACCGACCAAACTCTCTAC
TCGAGATTTACAATAAACAGCGTAGGGCAATTAGAGCGCTTCACGTGGAGTCCGACACAA
CAAGAATGGAACATGTTCTGGTCTATGCCACATGAAGAG---TGTGATGTGTATGGAACC
TGTGGTCCT---TACGCTTACTGTGACATGAGCAAGTCACCGGCATGTAACTGTATCAAA
GGGTTTCAACCGCTTAATCAACAAGAGTGGGAATCGGGAGACGAATCGGGTAGATGCCGA
AGGAAGACGCGGCTGAATTGCCGT---GGAGATGGGTTCTTCAAGCTGATGAATATGAAG
TTGCCGGATACT---ACTGCAGCTATGGTG---GACAAGAGAATTGGGCTGAAAGAATGT
GAAAAGAAGTGCAAGAACGATTGTAACTGTACGGCGTATGCGAGT------ATTCTAAAT
GGTGGTAGAGGTTGTGTGATTTGGATCGGAGAGTTTCGGGATATCCGAAAGTACGCT---
------GCTGCTGGTCAAGATCTTTATATTAGATTGGCG
>AlSRK28   
------------------------------------------------------------
------------------------------------------------------------
------------------------------------------------------------
------------------------------------------------------------
------------------------------------------------------------
------------------------------------------------------------
------------------------------------------------------------
------------------------------------------------------------
------------------------------------------------------------
------------------------------------------------------------
------------------------------------------------------------
------------------------------------------------------------
---------------ATACCAGAGATGCAAAACTGGAAGTTCGCTTACATTGTTTACAAT
TTCACGGAGAACAAAGAGGATGTCGCCTTCACTTATAGAGTTACCACGCCTAATTTCTAC
GCGAAATTAACGATGAGATTCGAGGGATTTTTAGAACTATCCACATGGGATCCGGACATA
TTGGAATGGAACGTGTTCTGGGTTTCATCGACAGCCGAT---TGTAATATTTTACATGGG
GGTACTGCT---AATAGCTTCTGTGACACGAACACATCGCCAAACTGTAACTGTATCAAA
GGATTTGAGCCGAGGAACCCTCAGGGAGGGGCATTGGAAAACAGGTCGACTGAGTGTGTA
AGGAAGACGCAGTTAAATTGCAAT---GGAGATGGATTTTTCTGGCTGAGGAATATGAAG
CTGCCGGACACA---TCGGGGGCTATTGTG---GACAAGAGGATTGGGTTAAAGGAATGT
GAGGAGAGGTGCATTGAGAATTGTAACTGTACTGCGTTTGCTAATACGAATATCCAAAAT
GGTGGGTCGGGTTGTGTGCTTTGGACTCGCGAGCTCGCAGATATTCGGAGATATGTC---
------GATGCGGGTCAAGATCTTTATGTCAGAT-----
>AlSRK29   
------------------------------------------------------------
------------------------------------------------------------
------------------------------------------------------------
------------------------------------------------------------
------------------------------------------------------------
------------------------------------------------------------
------------------------------------------------------------
------------------------------------------------------------
------------------------------------------------------------
------------------------------------------------------------
------------------------------------------------------------
------------------------------------------------------------
---------------ATACCAGATATGCAAAAATGGAAGTTCCTTGACATTGTTTACAAT
TTCACGGAGAACAAAGAGGATATCGCCTTCACTTATAGAGTAACCTCCCCCGATGTCTAC
GCGAGATTGATAATGACTTTCGACGGGTTCTTACAACTATCCACATGGACTCCGGAAACG
TTAGAATGGAACGTGTTCTGGCAAACATCCGTAAATGAT---TGTGAAGTTTACATGAGT
TGTACTGCT---AATAGTTACTGTGACCCGACCAAAACGACAAAGTGTAACTGTATCAAA
GGATTTGAGCCGAGGGACCCTCGGGAGGGGGCATTAGATACCACTAACACTGACTGTGTA
AGGAAGACGCAGTTAAGTTGCAAT---GGCGATGGATTTTTCTGGCTGAGGAATATGACG
CCGCCGGACACA---GCAGGGGCTATTGTG---GACAAGAGAATTGGGTTAAAGGAATGT
GAGGAGCGGTGCATTGAGAATTGTAATTGTACAGCGTTTGCTAATACGAATATCCAAGAT
GGTGGGTCGGGTTGTGTGCTTTGGACTCGCGAGCTCGCAGATATACGGAGATATGTC---
------GATGCGGGTCAAGATCTTTATGTCAGAT-----
>AlSRK30   
------------------------------------------------------------
------------------------------------------------------------
------------------------------------------------------------
------------------------------------------------------------
------------------------------------------------------------
------------------------------------------------------------
------------------------------------------------------------
------------------------------------------------------------
------------------------------------------------------------
------------------------------------------------------------
------------------------------------------------------------
------------------------------------------------------------
---------------ATGGTGCAGATGCGAGATTTAGAC------TACATGGTTAATAAT
TTCACGGATAACAGAGAAGAGGTCGTATACAAGTTTCTAATGACCGACAATCACATCTTA
TCGAGATTGACATTGAGTCCCCTAGGATATTTACAACAAATCACGTGGAAA------TAC
GAGGATCGGATTCTGTCATGGCTTTCACCTACAGACCCA---TGCGATGCGTACCAGATT
TGTGGTCCT---TACAGTTACTGTTACCTCAAAACGTCTGCATTCTGTAACTGTATTAAA
GGGTTTGAGCCGAAGATTCCAGAGGCGTGGGCGGTAAGTGACGGTACAAGTGGGTGTGTA
CGAAAGACGCGGTTGAGCTGCAGCAGAGGAGATGTGTTTTTTCAGTTGAAAAATACGAAG
TTACCAGATACT---ACATGGACGATTGTG---AATAAGAGTATTGATATGGAAGAATGT
AAAGAAAGGTGCCTTAGGGATTGTAATTGTACGGCGTATGCAAATACAGATATTCGAAAT
GGCGGATCAGGTTGTGTGATTTGGACCGGAGAGCTTAAGGATATCCGAAATTACCCC---
------GCCACAGGTCAAGATCTTTATGTCAGAT-----
>AlSRK33   
------------------------------------------------------------
------------------------------------------------------------
------------------------------------------------------------
------------------------------------------------------------
------------------------------------------------------------
------------------------------------------------------------
------------------------------------------------------------
------------------------------------------------------------
------------------------------------------------------------
------------------------------------------------------------
------------------------------------------------------------
------------------------------------------------------------
---------------ATACCAGAGGAGCCG---TTGGAT------TACATGGTTTATAAT
TTCACGGTGAACAGAGAGGAGGCTGCTTACATGTTCCTAATGACAAACCACAGCATCTAT
TCGAGATTGACACTGAGTAACTTGGGGTATCTTCAGCGATTCATATGGAATCCGCCAGCA
TGGGAGTGGATCGCATTCTGGTCTTCACCAAGGGACCTCGAGTGCGATACGTACGGGACG
TGTGGGCCT---AATTCTTACTGTGACTCGAACACGTCACCTATATGTAACTGTATTAGA
GGGTTCAAACCCTGGAGCAGGAGGCAATGGGATTTGAATGACGGGTCTAGTGGTTGTGTG
AGGAAGACGCCACTGAGCTGTGGC---GGAGATGGTTTTGTGCGGCTGGAGAAGATGAAG
ATGCCGGATACT---ACGAAGGCGGTTGTG---GACTGGAACATTGGTATGAAAGACTGT
AGAAAGAAGTGCCTTAGCGATTGCAATTGCACAGCATATGCGAATGCGGATATCCGAAAT
GGCCGATTAGGTTGCCTAACTTGGACCCGAGAGCTCGTGGATATCCGGAATTACGTT---
------GCTGAGGGTCAAGATCTTTATGTCAGAT-----
